# Supplementary material for: Topological transitions among skyrmion- and hedgehog-lattice states in cubic chiral magnets
Source: Nat Commun. 2019 Mar 5;10:1059. doi: 10.1038/s41467-019-08985-6 (PMC6401095; doi:10.1038/s41467-019-08985-6)
Supplement: Supplementary file 2 — Source Data [file 41467_2019_8985_MOESM2_ESM.zip]

Archive with 19 entries (13 files):
- figure 2/Fig.2f/
- figure 2/Fig.2f/116750_x06_2K_Iq_BW-BW.dat
- figure 2/Fig.2g/
- figure 2/Fig.2g/116726_x08_3K_Iq_BW_double-BW.dat
- supplementary figure 6/Fig.S6a/
- supplementary figure 6/Fig.S6a/180416_x02_Iq_200K_BW-BW.dat
- supplementary figure 6/Fig.S6a/180416_x02_Iq_2K_BW-BW.dat
- supplementary figure 6/Fig.S6b/
- supplementary figure 6/Fig.S6b/116792_x04_220K_Iq_BW-BW.dat
- supplementary figure 6/Fig.S6b/116794_x04_4K_Iq_BW-BW.dat
- supplementary figure 6/Fig.S6b/116795_x04_50K_Iq_BW-BW.dat
- supplementary figure 6/Fig.S6c/
- supplementary figure 6/Fig.S6c/116746_x06_50K_Iq_BW-BW.dat
- supplementary figure 6/Fig.S6c/116749_x06_220K_Iq_BW-BW.dat
- supplementary figure 6/Fig.S6c/116750_x06_2K_Iq_BW-BW.dat
- supplementary figure 6/Fig.S6d/
- supplementary figure 6/Fig.S6d/116726_x08_3K_Iq_BW_double-BW.dat
- supplementary figure 6/Fig.S6d/171205_x08_100K_Iq_BW_double-BW.dat
- supplementary figure 6/Fig.S6d/171205_x08_220K_Iq_BW_double-BW.dat
