# Supplementary material for: Topological transitions among skyrmion- and hedgehog-lattice states in cubic chiral magnets
Source: Nat Commun. 2019 Mar 5;10:1059. doi: 10.1038/s41467-019-08985-6 (PMC6401095; doi:10.1038/s41467-019-08985-6)
Supplement: Supplementary file 2 — Source Data [file 41467_2019_8985_MOESM2_ESM.zip › figure 2/Fig.2f/116750_x06_2K_Iq_BW-BW.dat]

1	0	-1
1.002	0	-1
1.00401	0	-1
1.00602	0	-1
1.00803	0	-1
1.01005	0	-1
1.01207	0	-1
1.0141	0	-1
1.01613	0	-1
1.01816	0	-1
1.0202	0	-1
1.02224	0	-1
1.02429	0	-1
1.02634	0	-1
1.0284	0	-1
1.03045	0	-1
1.03252	0	-1
1.03458	0	-1
1.03666	0	-1
1.03873	0	-1
1.04081	0	-1
1.04289	0	-1
1.04498	0	-1
1.04707	0	-1
1.04917	0	-1
1.05127	0	-1
1.05338	0	-1
1.05548	0	-1
1.0576	0	-1
1.05972	0	-1
1.06184	0	-1
1.06396	0	-1
1.06609	0	-1
1.06823	0	-1
1.07037	0	-1
1.07251	0	-1
1.07466	0	-1
1.07681	0	-1
1.07896	0	-1
1.08112	0	-1
1.08329	0	-1
1.08546	0	-1
1.08763	0	-1
1.08981	0	-1
1.09199	0	-1
1.09417	0	-1
1.09636	0	-1
1.09856	0	-1
1.10076	0	-1
1.10296	0	-1
1.10517	0	-1
1.10738	0	-1
1.1096	0	-1
1.11182	0	-1
1.11405	0	-1
1.11628	0	-1
1.11851	0	-1
1.12075	0	-1
1.123	0	-1
1.12524	0	-1
1.1275	0	-1
1.12975	0	-1
1.13202	0	-1
1.13428	0	-1
1.13655	0	-1
1.13883	0	-1
1.14111	0	-1
1.14339	0	-1
1.14568	0	-1
1.14798	0	-1
1.15027	0	-1
1.15258	0	-1
1.15488	0	-1
1.1572	0	-1
1.15951	0	-1
1.16183	0	-1
1.16416	0	-1
1.16649	0	-1
1.16883	0	-1
1.17117	0	-1
1.17351	0	-1
1.17586	0	-1
1.17821	0	-1
1.18057	0	-1
1.18294	0	-1
1.1853	0	-1
1.18768	0	-1
1.19006	0	-1
1.19244	0	-1
1.19483	0	-1
1.19722	0	-1
1.19961	0	-1
1.20202	0	-1
1.20442	0	-1
1.20683	0	-1
1.20925	0	-1
1.21167	0	-1
1.2141	0	-1
1.21653	0	-1
1.21896	0	-1
1.2214	0	-1
1.22385	0	-1
1.2263	0	-1
1.22875	0	-1
1.23121	0	-1
1.23368	0	-1
1.23615	0	-1
1.23862	0	-1
1.2411	0	-1
1.24359	0	-1
1.24608	0	-1
1.24857	0	-1
1.25107	0	-1
1.25358	0	-1
1.25609	0	-1
1.2586	0	-1
1.26112	0	-1
1.26364	0	-1
1.26617	0	-1
1.26871	0	-1
1.27125	0	-1
1.27379	0	-1
1.27634	0	-1
1.2789	0	-1
1.28146	0	-1
1.28403	0	-1
1.2866	0	-1
1.28917	0	-1
1.29175	0	-1
1.29434	0	-1
1.29693	0	-1
1.29953	0	-1
1.30213	0	-1
1.30474	0	-1
1.30735	0	-1
1.30996	0	-1
1.31259	0	-1
1.31521	0	-1
1.31785	0	-1
1.32049	0	-1
1.32313	0	-1
1.32578	0	-1
1.32843	0	-1
1.33109	0	-1
1.33376	0	-1
1.33643	0	-1
1.3391	0	-1
1.34178	0	-1
1.34447	0	-1
1.34716	0	-1
1.34986	0	-1
1.35256	0	-1
1.35527	0	-1
1.35798	0	-1
1.3607	0	-1
1.36343	0	-1
1.36615	0	-1
1.36889	0	-1
1.37163	0	-1
1.37438	0	-1
1.37713	0	-1
1.37988	0	-1
1.38265	0	-1
1.38542	0	-1
1.38819	0	-1
1.39097	0	-1
1.39375	0	-1
1.39654	0	-1
1.39934	0	-1
1.40214	0	-1
1.40495	0	-1
1.40776	0	-1
1.41058	0	-1
1.4134	0	-1
1.41623	0	-1
1.41907	0	-1
1.42191	0	-1
1.42476	0	-1
1.42761	0	-1
1.43047	0	-1
1.43333	0	-1
1.4362	0	-1
1.43907	0	-1
1.44196	0	-1
1.44484	0	-1
1.44773	0	-1
1.45063	0	-1
1.45354	0	-1
1.45645	0	-1
1.45936	0	-1
1.46228	0	-1
1.46521	0	-1
1.46815	0	-1
1.47108	0	-1
1.47403	0	-1
1.47698	0	-1
1.47994	0	-1
1.4829	0	-1
1.48587	0	-1
1.48884	0	-1
1.49182	0	-1
1.49481	0	-1
1.4978	0	-1
1.5008	0	-1
1.50381	0	-1
1.50682	0	-1
1.50983	0	-1
1.51286	0	-1
1.51589	0	-1
1.51892	0	-1
1.52196	0	-1
1.52501	0	-1
1.52806	0	-1
1.53112	0	-1
1.53419	0	-1
1.53726	0.00107987	0.000763629
1.54034	0.000262026	0.000131015
1.54342	0.000383947	9.59901e-05
1.54651	0.000480855	7.60401e-05
1.54961	0.000503079	6.01441e-05
1.55271	0.000580737	5.21714e-05
1.55582	0.000596013	4.43281e-05
1.55893	0.000584269	3.76637e-05
1.56205	0.00057717	3.25453e-05
1.56518	0.000564792	2.8408e-05
1.56831	0.000602002	2.61549e-05
1.57145	0.000690667	2.51195e-05
1.5746	0.000670046	2.22841e-05
1.57775	0.00074033	2.1234e-05
1.58091	0.000725496	1.91798e-05
1.58407	0.000719938	1.7747e-05
1.58725	0.000747899	1.6935e-05
1.59042	0.000761063	1.61566e-05
1.59361	0.000798563	1.57312e-05
1.5968	0.000790728	1.4976e-05
1.59999	0.000791874	1.44033e-05
1.6032	0.00081148	1.40728e-05
1.60641	0.000837938	1.38204e-05
1.60962	0.000863596	1.36172e-05
1.61285	0.000867759	1.32885e-05
1.61607	0.00087249	1.29556e-05
1.61931	0.000901344	1.28888e-05
1.62255	0.00090832	1.26927e-05
1.6258	0.000920809	1.25505e-05
1.62906	0.000957042	1.26184e-05
1.63232	0.000968324	1.25731e-05
1.63558	0.000992733	1.26946e-05
1.63886	0.00100995	1.27642e-05
1.64214	0.00104556	1.29328e-05
1.64543	0.00108842	1.31529e-05
1.64872	0.00111224	1.32699e-05
1.65202	0.00117941	1.36083e-05
1.65533	0.00121848	1.37871e-05
1.65864	0.00126669	1.40273e-05
1.66196	0.00125818	1.39406e-05
1.66529	0.00121373	1.36544e-05
1.66863	0.00112994	1.31261e-05
1.67197	0.00106615	1.27197e-05
1.67531	0.0010184	1.23918e-05
1.67867	0.000983829	1.21386e-05
1.68203	0.000959421	1.19562e-05
1.6854	0.00100541	1.22179e-05
1.68877	0.00100433	1.21441e-05
1.69215	0.00100489	1.21323e-05
1.69554	0.00101418	1.21399e-05
1.69893	0.001008	1.20852e-05
1.70233	0.00101462	1.2078e-05
1.70574	0.0010039	1.1992e-05
1.70916	0.00100227	1.1938e-05
1.71258	0.000999175	1.19038e-05
1.71601	0.00101428	1.19651e-05
1.71944	0.0010251	1.19821e-05
1.72288	0.00104215	1.20473e-05
1.72633	0.0010641	1.21515e-05
1.72979	0.00106978	1.21619e-05
1.73325	0.00105473	1.20382e-05
1.73672	0.00108296	1.21578e-05
1.7402	0.00106711	1.20502e-05
1.74368	0.00109752	1.21838e-05
1.74717	0.00109736	1.21546e-05
1.75067	0.00111398	1.22079e-05
1.75418	0.00114395	1.2329e-05
1.75769	0.00117009	1.24434e-05
1.76121	0.00118931	1.25057e-05
1.76473	0.00120138	1.25192e-05
1.76827	0.0011514	1.22383e-05
1.77181	0.00112448	1.20643e-05
1.77535	0.00107775	1.17681e-05
1.77891	0.00107245	1.1714e-05
1.78247	0.00104623	1.15386e-05
1.78604	0.00107559	1.16781e-05
1.78961	0.00105959	1.15432e-05
1.7932	0.00107797	1.1615e-05
1.79679	0.00107648	1.15886e-05
1.80038	0.00111212	1.17459e-05
1.80399	0.00115254	1.19169e-05
1.8076	0.00117271	1.2006e-05
1.81122	0.00118768	1.20319e-05
1.81485	0.00121144	1.21361e-05
1.81848	0.00127822	1.24277e-05
1.82212	0.00131471	1.25733e-05
1.82577	0.00135826	1.27524e-05
1.82942	0.00144042	1.30912e-05
1.83308	0.00151206	1.33847e-05
1.83675	0.00160877	1.37669e-05
1.84043	0.00172814	1.42409e-05
1.84412	0.00182094	1.4572e-05
1.84781	0.00195769	1.50643e-05
1.85151	0.00217979	1.58563e-05
1.85521	0.00236981	1.64907e-05
1.85893	0.00263874	1.73618e-05
1.86265	0.00299923	1.8473e-05
1.86638	0.00345313	1.97531e-05
1.87012	0.00398206	2.11558e-05
1.87386	0.00462298	2.27474e-05
1.87761	0.0055473	2.48358e-05
1.88137	0.00678075	2.73823e-05
1.88514	0.00842709	3.04398e-05
1.88891	0.0111723	3.49707e-05
1.89269	0.0150925	4.05604e-05
1.89648	0.0184006	4.46332e-05
1.90028	0.0196007	4.60602e-05
1.90408	0.0173343	4.3238e-05
1.90789	0.00985083	3.2589e-05
1.91171	0.00382916	2.02928e-05
1.91554	0.00208103	1.48798e-05
1.91938	0.00163811	1.31688e-05
1.92322	0.00151137	1.26197e-05
1.92707	0.00141418	1.21689e-05
1.93093	0.00132504	1.17627e-05
1.93479	0.00122852	1.13e-05
1.93867	0.00118333	1.10665e-05
1.94255	0.00117228	1.09838e-05
1.94644	0.00114689	1.08459e-05
1.95033	0.00114412	1.07947e-05
1.95424	0.00112891	1.07091e-05
1.95815	0.0011505	1.07865e-05
1.96207	0.00115018	1.07626e-05
1.966	0.00112948	1.06179e-05
1.96993	0.00115257	1.0719e-05
1.97388	0.00113485	1.06072e-05
1.97783	0.0011632	1.0712e-05
1.98179	0.00118189	1.07856e-05
1.98576	0.00119749	1.0824e-05
1.98973	0.00121191	1.08486e-05
1.99372	0.00121815	1.08619e-05
1.99771	0.00123739	1.09198e-05
2.00171	0.00124551	1.09242e-05
2.00571	0.00127211	1.1021e-05
2.00973	0.00125968	1.09467e-05
2.01375	0.00124384	1.08368e-05
2.01778	0.00124431	1.08197e-05
2.02182	0.00124484	1.07874e-05
2.02587	0.00123026	1.07038e-05
2.02993	0.00122134	1.06346e-05
2.03399	0.00120131	1.0533e-05
2.03806	0.00117762	1.03978e-05
2.04214	0.00117481	1.03755e-05
2.04623	0.0011737	1.03356e-05
2.05033	0.00115923	1.02529e-05
2.05443	0.00115627	1.02107e-05
2.05855	0.00113461	1.01026e-05
2.06267	0.00115518	1.01725e-05
2.0668	0.00112937	1.00415e-05
2.07094	0.00113482	1.00428e-05
2.07508	0.00111308	9.92552e-06
2.07924	0.00113596	1.00088e-05
2.0834	0.0011158	9.88868e-06
2.08757	0.00111531	9.87296e-06
2.09175	0.00112446	9.88993e-06
2.09594	0.0011035	9.77528e-06
2.10013	0.0011042	9.76974e-06
2.10434	0.00110648	9.75618e-06
2.10855	0.00109387	9.69138e-06
2.11277	0.00109136	9.64036e-06
2.117	0.00111407	9.7396e-06
2.12124	0.00110867	9.67809e-06
2.12549	0.00109861	9.63336e-06
2.12974	0.0011063	9.64403e-06
2.134	0.00113616	9.74995e-06
2.13828	0.00115533	9.83714e-06
2.14256	0.00116134	9.81726e-06
2.14685	0.0011829	9.88999e-06
2.15114	0.0012209	1.00472e-05
2.15545	0.00125684	1.01676e-05
2.15977	0.00123967	1.00919e-05
2.16409	0.00121797	9.97347e-06
2.16842	0.00117552	9.77448e-06
2.17276	0.00117325	9.76085e-06
2.17711	0.00117811	9.748e-06
2.18147	0.00120146	9.83882e-06
2.18584	0.00124194	9.98214e-06
2.19022	0.00126538	1.00491e-05
2.1946	0.00128537	1.01191e-05
2.19899	0.00130516	1.0185e-05
2.2034	0.00131933	1.02075e-05
2.20781	0.00134197	1.02683e-05
2.21223	0.00132468	1.01891e-05
2.21666	0.00133809	1.02256e-05
2.22109	0.00129273	1.0022e-05
2.22554	0.0013187	1.01167e-05
2.23	0.00133287	1.01349e-05
2.23446	0.00138206	1.03019e-05
2.23893	0.00142898	1.04524e-05
2.24342	0.00146545	1.05662e-05
2.24791	0.00148662	1.06429e-05
2.25241	0.00155074	1.0831e-05
2.25692	0.00159027	1.09346e-05
2.26144	0.00165149	1.1126e-05
2.26596	0.00175846	1.14629e-05
2.2705	0.00185645	1.17713e-05
2.27505	0.00200479	1.21809e-05
2.2796	0.00215994	1.26189e-05
2.28416	0.0023596	1.31757e-05
2.28874	0.00257404	1.37373e-05
2.29332	0.00286272	1.44444e-05
2.29791	0.00329568	1.54922e-05
2.30251	0.00378661	1.65619e-05
2.30712	0.00445686	1.79507e-05
2.31174	0.00549652	1.98554e-05
2.31637	0.00719473	2.27212e-05
2.321	0.00897955	2.53411e-05
2.32565	0.00996926	2.66666e-05
2.33031	0.009602	2.61612e-05
2.33497	0.00670784	2.18792e-05
2.33965	0.00307387	1.4802e-05
2.34433	0.00172494	1.10612e-05
2.34902	0.00138841	9.88295e-06
2.35373	0.00130618	9.57221e-06
2.35844	0.00125519	9.362e-06
2.36316	0.00123056	9.24866e-06
2.36789	0.0011921	9.08909e-06
2.37263	0.0011793	9.02115e-06
2.37738	0.00117965	9.00969e-06
2.38214	0.00118248	9.00318e-06
2.38691	0.00118227	8.99609e-06
2.39169	0.00119772	9.04324e-06
2.39648	0.00118105	8.95871e-06
2.40128	0.0012114	9.0513e-06
2.40608	0.00123974	9.14394e-06
2.4109	0.00123269	9.10341e-06
2.41573	0.00127549	9.25663e-06
2.42056	0.00128767	9.28099e-06
2.42541	0.00130133	9.31145e-06
2.43026	0.0013263	9.38883e-06
2.43513	0.0013473	9.44576e-06
2.44001	0.00136878	9.5038e-06
2.44489	0.00137295	9.50326e-06
2.44979	0.00138456	9.51547e-06
2.45469	0.00135565	9.40929e-06
2.4596	0.0013595	9.40889e-06
2.46453	0.00136516	9.39915e-06
2.46946	0.00136163	9.37023e-06
2.47441	0.0013694	9.38838e-06
2.47936	0.00137135	9.36997e-06
2.48432	0.00140031	9.45856e-06
2.4893	0.00142677	9.52411e-06
2.49428	0.00143966	9.5553e-06
2.49927	0.00146857	9.63167e-06
2.50428	0.00149179	9.68402e-06
2.50929	0.00151181	9.74331e-06
2.51431	0.00152725	9.77036e-06
2.51935	0.00155203	9.8577e-06
2.52439	0.00158978	9.94103e-06
2.52945	0.0015936	9.9494e-06
2.53451	0.00166961	1.01739e-05
2.53958	0.00175362	1.04157e-05
2.54467	0.00179134	1.05085e-05
2.54976	0.00186827	1.0737e-05
2.55487	0.00190985	1.08211e-05
2.55998	0.00197645	1.10203e-05
2.56511	0.00203412	1.11528e-05
2.57024	0.00209078	1.13013e-05
2.57539	0.0021475	1.14519e-05
2.58054	0.00228378	1.17964e-05
2.58571	0.00236309	1.19781e-05
2.59089	0.00251345	1.23311e-05
2.59607	0.00267882	1.27292e-05
2.60127	0.00288756	1.31996e-05
2.60648	0.00310906	1.36548e-05
2.6117	0.00338819	1.42593e-05
2.61693	0.00375051	1.49757e-05
2.62217	0.00412622	1.56753e-05
2.62741	0.00458079	1.65014e-05
2.63267	0.00517093	1.75054e-05
2.63795	0.0058478	1.86126e-05
2.64323	0.00681749	2.00493e-05
2.64852	0.00848418	2.23092e-05
2.65382	0.0103435	2.45531e-05
2.65913	0.0114354	2.57565e-05
2.66446	0.0116885	2.60216e-05
2.66979	0.010072	2.42304e-05
2.67514	0.00876277	2.28434e-05
2.68049	0.00966281	2.40741e-05
2.68586	0.0112486	2.59913e-05
2.69124	0.0134874	2.84615e-05
2.69662	0.0166592	3.16401e-05
2.70202	0.0202215	3.47825e-05
2.70743	0.0238173	3.76543e-05
2.71285	0.025564	3.89973e-05
2.71828	0.023512	3.75255e-05
2.72372	0.0190958	3.40735e-05
2.72918	0.0127493	2.83543e-05
2.73464	0.00581103	1.94749e-05
2.74012	0.00270121	1.3163e-05
2.7456	0.00206113	1.13315e-05
2.7511	0.00198357	1.10868e-05
2.75661	0.00203092	1.12391e-05
2.76213	0.00204439	1.12796e-05
2.76765	0.00210985	1.14732e-05
2.7732	0.00214632	1.15638e-05
2.77875	0.00215363	1.16019e-05
2.78431	0.00204901	1.13381e-05
2.78988	0.00197564	1.11473e-05
2.79547	0.00195576	1.11033e-05
2.80107	0.00196327	1.11083e-05
2.80667	0.00197901	1.11614e-05
2.81229	0.00202426	1.12933e-05
2.81792	0.0020464	1.13597e-05
2.82357	0.00210807	1.15252e-05
2.82922	0.0021646	1.16604e-05
2.83488	0.00219651	1.1773e-05
2.84056	0.00219647	1.17788e-05
2.84624	0.00214442	1.16351e-05
2.85194	0.00208616	1.14759e-05
2.85765	0.00211752	1.15386e-05
2.86337	0.00220288	1.17802e-05
2.86911	0.00222865	1.18336e-05
2.87485	0.0022854	1.19822e-05
2.88061	0.00227357	1.19458e-05
2.88637	0.00234322	1.21268e-05
2.89215	0.0024079	1.229e-05
2.89794	0.00246194	1.24487e-05
2.90374	0.00254878	1.26603e-05
2.90956	0.00265823	1.29158e-05
2.91538	0.00275413	1.31701e-05
2.92122	0.0028629	1.34302e-05
2.92707	0.00302704	1.3822e-05
2.93293	0.00310666	1.39771e-05
2.9388	0.00330854	1.44825e-05
2.94468	0.00343898	1.47579e-05
2.95058	0.00364061	1.51815e-05
2.95648	0.00386884	1.56726e-05
2.9624	0.00411797	1.61795e-05
2.96833	0.0044602	1.68233e-05
2.97428	0.00498198	1.77649e-05
2.98023	0.00563044	1.88809e-05
2.9862	0.00672133	2.06222e-05
2.99217	0.0086263	2.33247e-05
2.99816	0.0103844	2.55833e-05
3.00417	0.0112088	2.65962e-05
3.01018	0.0103907	2.56249e-05
3.01621	0.00703529	2.10742e-05
3.02225	0.00439898	1.65925e-05
3.0283	0.00377673	1.52912e-05
3.03436	0.00379873	1.53161e-05
3.04043	0.0040458	1.57609e-05
3.04652	0.00429812	1.61973e-05
3.05262	0.00471141	1.69298e-05
3.05873	0.00554643	1.83007e-05
3.06486	0.00637878	1.95563e-05
3.07099	0.00695096	2.03444e-05
3.07714	0.00716581	2.05941e-05
3.0833	0.00669862	1.99022e-05
3.08947	0.00646056	1.95854e-05
3.09566	0.00699382	2.03616e-05
3.10186	0.00754887	2.11186e-05
3.10807	0.00841392	2.22492e-05
3.11429	0.0098272	2.39928e-05
3.12052	0.011605	2.59945e-05
3.12677	0.0132765	2.77217e-05
3.13303	0.0138895	2.8389e-05
3.1393	0.0132346	2.77126e-05
3.14559	0.0113888	2.58838e-05
3.15188	0.00781904	2.16557e-05
3.15819	0.00412019	1.58198e-05
3.16452	0.00237743	1.18412e-05
3.17085	0.00205157	1.09379e-05
3.1772	0.00199756	1.0762e-05
3.18356	0.00196502	1.06747e-05
3.18993	0.00195043	1.0609e-05
3.19632	0.0019717	1.06545e-05
3.20272	0.00199142	1.067e-05
3.20913	0.00199593	1.06975e-05
3.21556	0.00200067	1.06711e-05
3.22199	0.00202279	1.07238e-05
3.22844	0.00206821	1.08274e-05
3.23491	0.00211167	1.09305e-05
3.24138	0.00215892	1.10272e-05
3.24787	0.0021908	1.11105e-05
3.25438	0.00222107	1.11586e-05
3.26089	0.002242	1.12172e-05
3.26742	0.00231983	1.13645e-05
3.27396	0.00249129	1.17953e-05
3.28051	0.00277685	1.24271e-05
3.28708	0.0029175	1.27314e-05
3.29366	0.00293984	1.27783e-05
3.30026	0.00266924	1.21566e-05
3.30686	0.00214386	1.08886e-05
3.31348	0.00192254	1.03008e-05
3.32012	0.00184818	1.00718e-05
3.32677	0.00182765	1.00183e-05
3.33343	0.00180204	9.95563e-06
3.3401	0.00179112	9.9051e-06
3.34679	0.00177059	9.81237e-06
3.35349	0.00176116	9.81824e-06
3.3602	0.00174176	9.73181e-06
3.36693	0.00173924	9.73563e-06
3.37367	0.00174238	9.74497e-06
3.38042	0.00174351	9.72458e-06
3.38719	0.00173248	9.67712e-06
3.39397	0.00175731	9.74611e-06
3.40077	0.00171738	9.63737e-06
3.40757	0.00175071	9.70407e-06
3.4144	0.00174468	9.68952e-06
3.42123	0.00174452	9.68815e-06
3.42808	0.00176691	9.7414e-06
3.43494	0.00177878	9.77895e-06
3.44182	0.00178902	9.78826e-06
3.44871	0.00176829	9.73037e-06
3.45561	0.00177157	9.72274e-06
3.46253	0.00175556	9.65762e-06
3.46947	0.00176076	9.68144e-06
3.47641	0.00176779	9.69412e-06
3.48337	0.00178147	9.72026e-06
3.49034	0.00176659	9.6651e-06
3.49733	0.00176291	9.64989e-06
3.50433	0.00178922	9.70807e-06
3.51135	0.00177725	9.67589e-06
3.51838	0.00178485	9.68971e-06
3.52542	0.00177359	9.64133e-06
3.53248	0.00179303	9.69282e-06
3.53955	0.00179938	9.68952e-06
3.54664	0.00179246	9.67837e-06
3.55374	0.00178887	9.65633e-06
3.56085	0.00179624	9.66931e-06
3.56798	0.00181262	9.70831e-06
3.57513	0.00182828	9.74566e-06
3.58228	0.00180782	9.67034e-06
3.58946	0.00180357	9.65668e-06
3.59664	0.00180684	9.65462e-06
3.60384	0.00180284	9.64574e-06
3.61106	0.00180942	9.65451e-06
3.61829	0.00179851	9.62362e-06
3.62553	0.00180469	9.62258e-06
3.63279	0.00177511	9.55544e-06
3.64006	0.00179669	9.59028e-06
3.64735	0.00179325	9.58142e-06
3.65465	0.0017859	9.55613e-06
3.66197	0.00177583	9.52008e-06
3.6693	0.00178459	9.53872e-06
3.67664	0.00176274	9.48412e-06
3.684	0.00176229	9.46674e-06
3.69138	0.00175548	9.44443e-06
3.69877	0.00175011	9.43711e-06
3.70618	0.00173811	9.38531e-06
3.7136	0.00174147	9.3926e-06
3.72103	0.00174465	9.38048e-06
3.72848	0.00173885	9.36598e-06
3.73594	0.00173176	9.34771e-06
3.74342	0.00172281	9.30318e-06
3.75092	0.00173323	9.34197e-06
3.75843	0.00172047	9.27962e-06
3.76595	0.00170841	9.26704e-06
3.77349	0.00171675	9.25538e-06
3.78105	0.00173723	9.33484e-06
3.78861	0.00177422	9.40004e-06
3.7962	0.00177763	9.43395e-06
3.8038	0.00180924	9.49593e-06
3.81141	0.00179024	9.44999e-06
3.81905	0.00174248	9.32466e-06
3.82669	0.00172786	9.28019e-06
3.83435	0.00171415	9.24341e-06
3.84203	0.00175191	9.30776e-06
3.84972	0.00170818	9.2094e-06
3.85743	0.00174575	9.30786e-06
3.86515	0.00172515	9.23143e-06
3.87289	0.00171803	9.20884e-06
3.88064	0.00170365	9.16287e-06
3.88841	0.00171661	9.19817e-06
3.8962	0.00172214	9.211e-06
3.904	0.00174991	9.28949e-06
3.91181	0.00176151	9.2994e-06
3.91964	0.00176044	9.29559e-06
3.92749	0.00179177	9.37904e-06
3.93535	0.00181306	9.43907e-06
3.94323	0.00182133	9.45847e-06
3.95113	0.00183557	9.49822e-06
3.95904	0.00186545	9.56823e-06
3.96696	0.00188092	9.61059e-06
3.9749	0.00191544	9.67188e-06
3.98286	0.001976	9.8409e-06
3.99083	0.00203553	9.99357e-06
3.99882	0.00212792	1.02133e-05
4.00683	0.00230661	1.06464e-05
4.01485	0.00262229	1.13519e-05
4.02289	0.00293073	1.20167e-05
4.03094	0.00306711	1.23187e-05
4.03901	0.00290234	1.19905e-05
4.0471	0.00242421	1.0966e-05
4.0552	0.00205173	1.0071e-05
4.06332	0.00197753	9.88294e-06
4.07146	0.00196886	9.86936e-06
4.07961	0.00200271	9.9624e-06
4.08777	0.00202545	1.00201e-05
4.09596	0.00206536	1.01251e-05
4.10416	0.00211186	1.02642e-05
4.11237	0.00212216	1.02896e-05
4.12061	0.00219171	1.0479e-05
4.12886	0.00223906	1.06224e-05
4.13712	0.00229812	1.07324e-05
4.1454	0.00237692	1.09362e-05
4.1537	0.00247169	1.1172e-05
4.16202	0.00258682	1.14691e-05
4.17035	0.00267351	1.16546e-05
4.1787	0.002822	1.19887e-05
4.18707	0.00300984	1.23888e-05
4.19545	0.00322948	1.28734e-05
4.20385	0.0034905	1.33863e-05
4.21226	0.00382136	1.40088e-05
4.2207	0.00448637	1.52173e-05
4.22915	0.00592655	1.74665e-05
4.23761	0.00775847	2.00444e-05
4.2461	0.00889636	2.14951e-05
4.2546	0.00883397	2.14358e-05
4.26312	0.00672339	1.87355e-05
4.27165	0.00406521	1.45321e-05
4.2802	0.00319643	1.28144e-05
4.28877	0.00307639	1.25443e-05
4.29736	0.00311482	1.26469e-05
4.30596	0.00324915	1.28726e-05
4.31458	0.00343305	1.32228e-05
4.32322	0.00369033	1.37062e-05
4.33188	0.00396231	1.42059e-05
4.34055	0.00430051	1.47694e-05
4.34924	0.00468064	1.53923e-05
4.35794	0.00511585	1.6092e-05
4.36667	0.00580622	1.71504e-05
4.37541	0.00661842	1.82571e-05
4.38417	0.00751222	1.94392e-05
4.39295	0.00896546	2.11385e-05
4.40174	0.0112733	2.35645e-05
4.41055	0.0141904	2.64501e-05
4.41938	0.016845	2.87853e-05
4.42823	0.0176125	2.96071e-05
4.4371	0.0148259	2.73474e-05
4.44598	0.0117724	2.46777e-05
4.45488	0.00828973	2.1016e-05
4.4638	0.00497167	1.64748e-05
4.47274	0.0033016	1.34093e-05
4.48169	0.00243544	1.14552e-05
4.49066	0.00222127	1.09073e-05
4.49965	0.00221201	1.08846e-05
4.50866	0.00224532	1.09677e-05
4.51769	0.00222243	1.09169e-05
4.52673	0.00225729	1.10239e-05
4.5358	0.00225002	1.09988e-05
4.54488	0.00224671	1.09966e-05
4.55398	0.00227804	1.11081e-05
4.56309	0.00234315	1.12684e-05
4.57223	0.00240941	1.14271e-05
4.58138	0.00246562	1.16128e-05
4.59055	0.00253672	1.17785e-05
4.59974	0.00265849	1.20683e-05
4.60895	0.00280601	1.24294e-05
4.61818	0.00308979	1.30502e-05
4.62742	0.00366469	1.42256e-05
4.63669	0.00492571	1.65034e-05
4.64597	0.00603819	1.83645e-05
4.65527	0.00663753	1.92978e-05
4.66459	0.00616983	1.87263e-05
4.67393	0.00423289	1.55253e-05
4.68329	0.00275844	1.25247e-05
4.69266	0.00238914	1.16556e-05
4.70206	0.00235867	1.16193e-05
4.71147	0.00232597	1.15607e-05
4.7209	0.00235377	1.16623e-05
4.73036	0.002411	1.18197e-05
4.73983	0.00246924	1.20021e-05
4.74932	0.00252486	1.21567e-05
4.75882	0.00260041	1.23617e-05
4.76835	0.00270373	1.26234e-05
4.7779	0.00281334	1.29127e-05
4.78746	0.00294761	1.32422e-05
4.79705	0.003166	1.37706e-05
4.80665	0.00350883	1.45448e-05
4.81627	0.00433272	1.62035e-05
4.82592	0.00603988	1.91651e-05
4.83558	0.00781401	2.19179e-05
4.84526	0.00886935	2.34961e-05
4.85496	0.00844067	2.30916e-05
4.86468	0.00550495	1.87846e-05
4.87442	0.00325423	1.44809e-05
4.88418	0.00270659	1.32284e-05
4.89395	0.00261752	1.3076e-05
4.90375	0.00260937	1.31124e-05
4.91357	0.00263815	1.32439e-05
4.92341	0.00267382	1.34098e-05
4.93326	0.00268055	1.3494e-05
4.94314	0.002744	1.37049e-05
4.95304	0.00282886	1.39678e-05
4.96295	0.0029328	1.42863e-05
4.97289	0.00305085	1.46387e-05
4.98284	0.00317468	1.49846e-05
4.99282	0.00340692	1.56161e-05
5.00281	0.00380325	1.65487e-05
5.01283	0.00441816	1.78929e-05
5.02287	0.00496512	1.91214e-05
5.03292	0.00528671	1.98244e-05
5.043	0.00494487	1.92829e-05
5.05309	0.00410667	1.76352e-05
5.06321	0.00402139	1.75134e-05
5.07335	0.00453214	1.86031e-05
5.0835	0.00523155	2.00556e-05
5.09368	0.00593094	2.13578e-05
5.10388	0.00625296	2.19877e-05
5.1141	0.00580991	2.1311e-05
5.12433	0.00585596	2.17984e-05
5.13459	0.00644935	2.29511e-05
5.14487	0.00716841	2.43168e-05
5.15517	0.00859834	2.67322e-05
5.16549	0.0114435	3.10922e-05
5.17583	0.0155296	3.63602e-05
5.1862	0.0194036	4.07522e-05
5.19658	0.0203758	4.22314e-05
5.20698	0.0179898	3.99511e-05
5.21741	0.0155392	3.75445e-05
5.22785	0.0113059	3.30979e-05
5.23832	0.00576675	2.39438e-05
5.24881	0.00314795	1.7284e-05
5.25931	0.00257873	1.55767e-05
5.26984	0.00246557	1.52423e-05
5.28039	0.00250113	1.54152e-05
5.29096	0.0025936	1.58198e-05
5.30156	0.00280572	1.64388e-05
5.31217	0.00310912	1.7388e-05
5.32281	0.00340674	1.81874e-05
5.33346	0.0034272	1.82936e-05
5.34414	0.00291202	1.70897e-05
5.35484	0.00267072	1.6641e-05
5.36556	0.00274664	1.69769e-05
5.3763	0.00289366	1.75632e-05
5.38706	0.00314584	1.83584e-05
5.39785	0.00366668	1.99775e-05
5.40866	0.00439999	2.18543e-05
5.41948	0.00534763	2.43302e-05
5.43033	0.00583356	2.53081e-05
5.44121	0.00566355	2.51652e-05
5.4521	0.00528891	2.46857e-05
5.46301	0.00427091	2.28099e-05
5.47395	0.00294964	1.91051e-05
5.48491	0.00252912	1.75568e-05
5.49589	0.00249836	1.74904e-05
5.50689	0.00265718	1.81226e-05
5.51792	0.00295436	1.91664e-05
5.52896	0.00351722	2.10376e-05
5.54003	0.00425648	2.33457e-05
5.55112	0.00467755	2.46295e-05
5.56224	0.00374946	2.22685e-05
5.57337	0.00275323	1.92201e-05
5.58453	0.00240831	1.80031e-05
5.59571	0.00239612	1.80989e-05
5.60691	0.00237618	1.81024e-05
5.61814	0.00236889	1.81968e-05
5.62939	0.00243804	1.85244e-05
5.64066	0.00245776	1.86371e-05
5.65195	0.00254803	1.91448e-05
5.66326	0.00271294	1.98828e-05
5.6746	0.00298031	2.08586e-05
5.68596	0.00354509	2.28347e-05
5.69735	0.00438995	2.56382e-05
5.70875	0.00514875	2.79726e-05
5.72018	0.00472926	2.69476e-05
5.73163	0.00318625	2.22429e-05
5.74311	0.00257131	2.00764e-05
5.75461	0.00243458	1.95691e-05
5.76613	0.00243147	1.96736e-05
5.77767	0.00244447	1.97592e-05
5.78924	0.00241919	1.97989e-05
5.80083	0.00244862	1.99356e-05
5.81244	0.00248311	2.02685e-05
5.82408	0.00250614	2.04021e-05
5.83574	0.00261435	2.09256e-05
5.84742	0.00268525	2.12574e-05
5.85913	0.00291793	2.2346e-05
5.87086	0.00299419	2.27675e-05
5.88261	0.00280334	2.21694e-05
5.89439	0.00251898	2.10832e-05
5.90619	0.00252218	2.11581e-05
5.91801	0.00252098	2.12626e-05
5.92986	0.00247956	2.11389e-05
5.94173	0.0025159	2.14403e-05
5.95363	0.00248024	2.13473e-05
5.96555	0.00252166	2.16544e-05
5.97749	0.002531	2.18214e-05
5.98946	0.00256565	2.20294e-05
6.00145	0.00259174	2.22442e-05
6.01346	0.0026324	2.25034e-05
6.0255	0.00273883	2.31033e-05
6.03756	0.00265759	2.28697e-05
6.04965	0.0026108	2.28108e-05
6.06176	0.00260678	2.2879e-05
6.0739	0.00260728	2.29286e-05
6.08606	0.00270151	2.34213e-05
6.09824	0.0027076	2.35239e-05
6.11045	0.00277671	2.39138e-05
6.12268	0.00293557	2.4658e-05
6.13494	0.00330989	2.62355e-05
6.14722	0.00406932	2.91656e-05
6.15953	0.00520532	3.30678e-05
6.17186	0.00574345	3.4991e-05
6.18422	0.00448733	3.12715e-05
6.1966	0.00330154	2.67594e-05
6.209	0.00295616	2.54297e-05
6.22144	0.00282948	2.49324e-05
6.23389	0.00298043	2.56675e-05
6.24637	0.00344065	2.76333e-05
6.25888	0.00387635	2.93382e-05
6.27141	0.00397086	2.97857e-05
6.28396	0.00414502	3.04335e-05
6.29654	0.00435569	3.15852e-05
6.30915	0.00382941	3.0122e-05
6.32178	0.00303461	2.70183e-05
6.33443	0.00255824	2.46914e-05
6.34712	0.00254041	2.46632e-05
6.35982	0.00248171	2.45436e-05
6.37256	0.00250481	2.46394e-05
6.38531	0.0024837	2.47734e-05
6.3981	0.00250929	2.50119e-05
6.41091	0.00252685	2.51574e-05
6.42374	0.00256483	2.55015e-05
6.4366	0.0025581	2.55605e-05
6.44949	0.0025822	2.58149e-05
6.4624	0.00262665	2.61138e-05
6.47534	0.00269981	2.6689e-05
6.4883	0.00277603	2.7133e-05
6.50129	0.00281418	2.74727e-05
6.51431	0.00284107	2.77201e-05
6.52735	0.00283168	2.77846e-05
6.54042	0.00296415	2.85528e-05
6.55351	0.00315244	2.95955e-05
6.56663	0.00348235	3.11021e-05
6.57978	0.00426137	3.46519e-05
6.59295	0.0052583	3.86274e-05
6.60615	0.00524469	3.87652e-05
6.61937	0.00385459	3.3464e-05
6.63262	0.00339911	3.16213e-05
6.6459	0.00333988	3.12778e-05
6.65921	0.00345818	3.18681e-05
6.67254	0.00359165	3.27614e-05
6.6859	0.0040623	3.49433e-05
6.69928	0.00488638	3.82805e-05
6.7127	0.00545248	4.04154e-05
6.72613	0.005304	3.99757e-05
6.7396	0.0055433	4.11629e-05
6.75309	0.00543313	4.11243e-05
6.76661	0.00549141	4.13414e-05
6.78016	0.00571902	4.21745e-05
6.79373	0.00645513	4.47264e-05
6.80733	0.00923637	5.32478e-05
6.82096	0.0134489	6.45363e-05
6.83462	0.0151384	6.91018e-05
6.8483	0.0152389	6.936e-05
6.86201	0.018461	7.77332e-05
6.87575	0.0161041	7.36882e-05
6.88951	0.00793561	5.17428e-05
6.90331	0.00453479	3.87994e-05
6.91713	0.00420132	3.74418e-05
6.93098	0.00475279	3.99532e-05
6.94485	0.00522937	4.22096e-05
6.95876	0.00538785	4.29791e-05
6.97269	0.00641529	4.70228e-05
6.98665	0.0100607	5.93997e-05
7.00063	0.0140235	7.06738e-05
7.01465	0.0127594	6.76083e-05
7.02869	0.010711	6.13294e-05
7.04276	0.0106076	6.11831e-05
7.05686	0.0073808	5.21524e-05
7.07099	0.00434625	3.99349e-05
7.08515	0.00313274	3.38115e-05
7.09933	0.00283317	3.18211e-05
7.11354	0.00280282	3.18486e-05
7.12779	0.00283088	3.20189e-05
7.14206	0.00276279	3.18219e-05
7.15635	0.00277467	3.18276e-05
7.17068	0.00285873	3.24585e-05
7.18504	0.00304694	3.37589e-05
7.19942	0.00304679	3.35048e-05
7.21383	0.00340667	3.57961e-05
7.22828	0.00413168	3.94294e-05
7.24275	0.00603595	4.75583e-05
7.25725	0.00719987	5.26192e-05
7.27178	0.00504806	4.41694e-05
7.28633	0.00338906	3.6139e-05
7.30092	0.00289409	3.36232e-05
7.31554	0.00285549	3.33248e-05
7.33018	0.00291718	3.36976e-05
7.34486	0.00301191	3.43725e-05
7.35956	0.00311293	3.50177e-05
7.3743	0.00335771	3.63583e-05
7.38906	0.00331829	3.64281e-05
7.40385	0.00301559	3.47073e-05
7.41868	0.00291486	3.41155e-05
7.43353	0.00292642	3.4223e-05
7.44841	0.00296667	3.4665e-05
7.46332	0.00299467	3.48531e-05
7.47826	0.0030232	3.49948e-05
7.49324	0.00315402	3.57797e-05
7.50824	0.00324442	3.66085e-05
7.52327	0.00358473	3.83722e-05
7.53833	0.00425903	4.17856e-05
7.55342	0.00395927	4.00363e-05
7.56854	0.00343628	3.77299e-05
7.5837	0.00339738	3.78282e-05
7.59888	0.00364346	3.9076e-05
7.61409	0.00373606	3.96489e-05
7.62933	0.00388459	4.01827e-05
7.64461	0.00461481	4.37943e-05
7.65991	0.00632507	5.09952e-05
7.67525	0.00786019	5.71017e-05
7.69061	0.00767315	5.65833e-05
7.70601	0.00761687	5.68005e-05
7.72144	0.00794827	5.94118e-05
7.7369	0.00603018	5.2573e-05
7.75239	0.00404233	4.26886e-05
7.76791	0.003325	3.86667e-05
7.78346	0.00310493	3.73338e-05
7.79904	0.00326107	3.83134e-05
7.81465	0.00346788	3.96893e-05
7.8303	0.00396655	4.25983e-05
7.84598	0.00513668	4.86065e-05
7.86168	0.00561917	5.1129e-05
7.87742	0.00406246	4.35255e-05
7.89319	0.00336021	3.97415e-05
7.90899	0.00324224	3.90841e-05
7.92483	0.00321006	3.89573e-05
7.94069	0.00343435	4.02896e-05
7.95659	0.00386791	4.29205e-05
7.97252	0.00425599	4.51398e-05
7.98848	0.00437143	4.58141e-05
8.00447	0.00439142	4.56899e-05
8.0205	0.00383392	4.28111e-05
8.03656	0.00371196	4.25288e-05
8.05265	0.00416688	4.49298e-05
8.06877	0.00444779	4.65592e-05
8.08492	0.00463281	4.7657e-05
8.10111	0.00434569	4.62204e-05
8.11733	0.00477253	4.85119e-05
8.13358	0.00596312	5.42583e-05
8.14986	0.00648447	5.66275e-05
8.16618	0.00667208	5.72093e-05
8.18252	0.00774519	6.21341e-05
8.19891	0.00673691	5.88591e-05
8.21532	0.00440723	4.77265e-05
8.23177	0.00326534	4.08512e-05
8.24825	0.00319285	4.03151e-05
8.26476	0.00323755	4.06071e-05
8.28131	0.00359946	4.30647e-05
8.29789	0.00426174	4.69159e-05
8.3145	0.00436388	4.7689e-05
8.33114	0.00347211	4.27428e-05
8.34782	0.00310901	4.04167e-05
8.36453	0.0030814	4.03367e-05
8.38128	0.00302909	4.00501e-05
8.39806	0.00303156	4.01339e-05
8.41487	0.00309238	4.05885e-05
8.43172	0.00305124	4.03256e-05
8.4486	0.00309989	4.0856e-05
8.46551	0.00308322	4.08356e-05
8.48246	0.00319987	4.18484e-05
8.49944	0.00328664	4.2238e-05
8.51646	0.00343578	4.33025e-05
8.53351	0.00352328	4.39802e-05
8.55059	0.00343102	4.33337e-05
8.56771	0.00340335	4.3457e-05
8.58486	0.00365672	4.49923e-05
8.60205	0.00411717	4.77251e-05
8.61927	0.00525073	5.40843e-05
8.63653	0.0054294	5.52188e-05
8.65382	0.00405953	4.7856e-05
8.67114	0.00354052	4.48291e-05
8.6885	0.00351136	4.44589e-05
8.7059	0.00379755	4.64073e-05
8.72333	0.0042887	4.95025e-05
8.74079	0.00447296	5.06922e-05
8.75829	0.00388262	4.72432e-05
8.77582	0.00382422	4.67708e-05
8.79339	0.00382536	4.70539e-05
8.811	0.00392356	4.76954e-05
8.82864	0.00427236	4.96212e-05
8.84631	0.00488505	5.31674e-05
8.86402	0.00538452	5.56611e-05
8.88177	0.0051543	5.45815e-05
8.89955	0.0051277	5.46698e-05
8.91737	0.00500457	5.47593e-05
8.93522	0.0050043	5.48922e-05
8.95311	0.00441487	5.15962e-05
8.97103	0.00376586	4.77677e-05
8.98899	0.00367511	4.72043e-05
9.00699	0.00379983	4.80161e-05
9.02502	0.00414113	5.01484e-05
9.04309	0.00433741	5.14977e-05
9.06119	0.00401785	4.95506e-05
9.07933	0.00412932	5.02507e-05
9.09751	0.00430835	5.15419e-05
9.11572	0.0048675	5.4459e-05
9.13397	0.00533419	5.72171e-05
9.15226	0.00512768	5.64363e-05
9.17058	0.00483606	5.46914e-05
9.18894	0.00502117	5.57633e-05
9.20734	0.00517439	5.66883e-05
9.22577	0.0058652	6.02688e-05
9.24424	0.00739053	6.73891e-05
9.26275	0.00900497	7.44306e-05
9.28129	0.00912563	7.54428e-05
9.29987	0.00860698	7.31158e-05
9.31849	0.00894277	7.54325e-05
9.33715	0.00727753	6.89526e-05
9.35584	0.00557373	6.01395e-05
9.37457	0.00589243	6.15527e-05
9.39334	0.00745713	6.96241e-05
9.41214	0.00846994	7.432e-05
9.43099	0.00849296	7.41263e-05
9.44987	0.00815036	7.2913e-05
9.46879	0.00637835	6.51869e-05
9.48774	0.0048142	5.65244e-05
9.50674	0.0051592	5.81862e-05
9.52577	0.00644293	6.51547e-05
9.54484	0.00570254	6.16087e-05
9.56395	0.0042654	5.31552e-05
9.5831	0.00401591	5.18173e-05
9.60228	0.00450082	5.47706e-05
9.62151	0.00535827	6.00085e-05
9.64077	0.00485757	5.72418e-05
9.66007	0.00392113	5.1478e-05
9.67941	0.00369243	4.98606e-05
9.69879	0.00381607	5.07349e-05
9.7182	0.00406315	5.26858e-05
9.73766	0.00412044	5.28442e-05
9.75715	0.00421176	5.36437e-05
9.77669	0.00438995	5.4799e-05
9.79626	0.00538968	6.08506e-05
9.81587	0.00611664	6.49208e-05
9.83552	0.00491372	5.84332e-05
9.85522	0.00417185	5.3644e-05
9.87495	0.0043615	5.50776e-05
9.89471	0.00502983	5.90362e-05
9.91452	0.00536613	6.1098e-05
9.93437	0.00505702	5.93983e-05
9.95426	0.00543492	6.1736e-05
9.97419	0.00528911	6.13228e-05
