# Supplementary material for: Topological transitions among skyrmion- and hedgehog-lattice states in cubic chiral magnets
Source: Nat Commun. 2019 Mar 5;10:1059. doi: 10.1038/s41467-019-08985-6 (PMC6401095; doi:10.1038/s41467-019-08985-6)
Supplement: Supplementary file 2 — Source Data [file 41467_2019_8985_MOESM2_ESM.zip › figure 2/Fig.2g/116726_x08_3K_Iq_BW_double-BW.dat]

1	0	-1
1.002	0	-1
1.00401	0	-1
1.00602	0	-1
1.00803	0	-1
1.01005	0	-1
1.01207	0	-1
1.0141	0	-1
1.01613	0	-1
1.01816	0	-1
1.0202	0	-1
1.02224	0	-1
1.02429	0	-1
1.02634	0	-1
1.0284	0	-1
1.03045	0	-1
1.03252	0	-1
1.03458	0	-1
1.03666	0	-1
1.03873	0	-1
1.04081	0	-1
1.04289	0	-1
1.04498	0	-1
1.04707	0	-1
1.04917	0	-1
1.05127	0	-1
1.05338	0	-1
1.05548	0	-1
1.0576	0	-1
1.05972	0	-1
1.06184	0	-1
1.06396	0	-1
1.06609	0	-1
1.06823	0	-1
1.07037	0	-1
1.07251	0	-1
1.07466	0	-1
1.07681	0	-1
1.07896	0	-1
1.08112	0	-1
1.08329	0	-1
1.08546	0	-1
1.08763	0	-1
1.08981	0	-1
1.09199	0	-1
1.09417	0	-1
1.09636	0	-1
1.09856	0	-1
1.10076	0	-1
1.10296	0	-1
1.10517	0	-1
1.10738	0	-1
1.1096	0	-1
1.11182	0	-1
1.11405	0	-1
1.11628	0	-1
1.11851	0	-1
1.12075	0	-1
1.123	0	-1
1.12524	0	-1
1.1275	0	-1
1.12975	0	-1
1.13202	0	-1
1.13428	0	-1
1.13655	0	-1
1.13883	0	-1
1.14111	0	-1
1.14339	0	-1
1.14568	0	-1
1.14798	0	-1
1.15027	0	-1
1.15258	0	-1
1.15488	0	-1
1.1572	0	-1
1.15951	0	-1
1.16183	0	-1
1.16416	0	-1
1.16649	0	-1
1.16883	0	-1
1.17117	0	-1
1.17351	0	-1
1.17586	0	-1
1.17821	0	-1
1.18057	0	-1
1.18294	0	-1
1.1853	0	-1
1.18768	0	-1
1.19006	0	-1
1.19244	0	-1
1.19483	0	-1
1.19722	0	-1
1.19961	0	-1
1.20202	0	-1
1.20442	0	-1
1.20683	0	-1
1.20925	0	-1
1.21167	0	-1
1.2141	0	-1
1.21653	0	-1
1.21896	0	-1
1.2214	0	-1
1.22385	0	-1
1.2263	0	-1
1.22875	0	-1
1.23121	0	-1
1.23368	0	-1
1.23615	0	-1
1.23862	0	-1
1.2411	0	-1
1.24359	0	-1
1.24608	0	-1
1.24857	0	-1
1.25107	0	-1
1.25358	0	-1
1.25609	0	-1
1.2586	0	-1
1.26112	0	-1
1.26364	0	-1
1.26617	0	-1
1.26871	0	-1
1.27125	0	-1
1.27379	0	-1
1.27634	0	-1
1.2789	0	-1
1.28146	0	-1
1.28403	0	-1
1.2866	0	-1
1.28917	0	-1
1.29175	0	-1
1.29434	0	-1
1.29693	0	-1
1.29953	0	-1
1.30213	0	-1
1.30474	0	-1
1.30735	0	-1
1.30996	0	-1
1.31259	0	-1
1.31521	0	-1
1.31785	0	-1
1.32049	0	-1
1.32313	0	-1
1.32578	0	-1
1.32843	0	-1
1.33109	0	-1
1.33376	0	-1
1.33643	0	-1
1.3391	0	-1
1.34178	0	-1
1.34447	0	-1
1.34716	0	-1
1.34986	0	-1
1.35256	0	-1
1.35527	0	-1
1.35798	0	-1
1.3607	0	-1
1.36343	0	-1
1.36615	0	-1
1.36889	0	-1
1.37163	0	-1
1.37438	0	-1
1.37713	0	-1
1.37988	0	-1
1.38265	0	-1
1.38542	0	-1
1.38819	0	-1
1.39097	0	-1
1.39375	0	-1
1.39654	0	-1
1.39934	0	-1
1.40214	0	-1
1.40495	0	-1
1.40776	0	-1
1.41058	0	-1
1.4134	0	-1
1.41623	0	-1
1.41907	0	-1
1.42191	0	-1
1.42476	0	-1
1.42761	0	-1
1.43047	0	-1
1.43333	0	-1
1.4362	0	-1
1.43907	0	-1
1.44196	0	-1
1.44484	0	-1
1.44773	0	-1
1.45063	0	-1
1.45354	0	-1
1.45645	0	-1
1.45936	0	-1
1.46228	0	-1
1.46521	0	-1
1.46815	0	-1
1.47108	0	-1
1.47403	0	-1
1.47698	0	-1
1.47994	0	-1
1.4829	0	-1
1.48587	0	-1
1.48884	0	-1
1.49182	0	-1
1.49481	0	-1
1.4978	0	-1
1.5008	0	-1
1.50381	0	-1
1.50682	0	-1
1.50983	0	-1
1.51286	0	-1
1.51589	0	-1
1.51892	0	-1
1.52196	0	-1
1.52501	0	-1
1.52806	0	-1
1.53112	0	-1
1.53419	0	-1
1.53726	0.00217204	0.00153588
1.54034	0.000270372	0.000191228
1.54342	0.00108648	0.000231714
1.54651	0.000605544	0.000121136
1.54961	0.00119729	0.000131455
1.55271	0.000809544	8.73169e-05
1.55582	0.000877614	7.61276e-05
1.55893	0.000744441	6.00176e-05
1.56205	0.000936332	5.85495e-05
1.56518	0.000818024	4.82287e-05
1.56831	0.000971697	4.68339e-05
1.57145	0.000956963	4.16035e-05
1.5746	0.000989828	3.81442e-05
1.57775	0.000969173	3.41172e-05
1.58091	0.00101608	3.19377e-05
1.58407	0.00102642	2.97651e-05
1.58725	0.00106503	2.84535e-05
1.59042	0.00102593	2.63395e-05
1.59361	0.0010422	2.51924e-05
1.5968	0.00105786	2.42754e-05
1.59999	0.00106931	2.34314e-05
1.6032	0.0010904	2.28004e-05
1.60641	0.00110304	2.22048e-05
1.60962	0.00112843	2.17738e-05
1.61285	0.00112492	2.11651e-05
1.61607	0.0011741	2.10758e-05
1.61931	0.00115632	2.04759e-05
1.62255	0.00117974	2.02764e-05
1.6258	0.00122001	2.0305e-05
1.62906	0.00119319	1.97366e-05
1.63232	0.00124089	1.99596e-05
1.63558	0.00124359	1.99288e-05
1.63886	0.00126557	2.00292e-05
1.64214	0.00126811	2.00026e-05
1.64543	0.00127066	1.99228e-05
1.64872	0.00124811	1.97087e-05
1.65202	0.00134317	2.03387e-05
1.65533	0.00126491	1.96923e-05
1.65864	0.00134695	2.0239e-05
1.66196	0.00136773	2.03166e-05
1.66529	0.00130208	1.97979e-05
1.66863	0.00143089	2.06896e-05
1.67197	0.001422	2.0531e-05
1.67531	0.00146694	2.08088e-05
1.67867	0.00150297	2.09629e-05
1.68203	0.00161348	2.16872e-05
1.6854	0.00169968	2.218e-05
1.68877	0.00178041	2.25962e-05
1.69215	0.00180018	2.26798e-05
1.69554	0.00174399	2.22403e-05
1.69893	0.00162617	2.14127e-05
1.70233	0.00152882	2.06749e-05
1.70574	0.00141448	1.9857e-05
1.70916	0.0013844	1.95789e-05
1.71258	0.00135104	1.9287e-05
1.71601	0.00133724	1.91581e-05
1.71944	0.00136443	1.92849e-05
1.72288	0.0013523	1.91496e-05
1.72633	0.00136494	1.91789e-05
1.72979	0.00139844	1.93506e-05
1.73325	0.00142728	1.95058e-05
1.73672	0.00148958	1.98878e-05
1.7402	0.00148252	1.97984e-05
1.74368	0.00148792	1.97951e-05
1.74717	0.00153501	2.00469e-05
1.75067	0.00157067	2.02273e-05
1.75418	0.00154185	1.99713e-05
1.75769	0.00151863	1.97978e-05
1.76121	0.00137951	1.87935e-05
1.76473	0.00139895	1.89017e-05
1.76827	0.00133938	1.84383e-05
1.77181	0.00137767	1.86516e-05
1.77535	0.00135113	1.84105e-05
1.77891	0.00137359	1.85438e-05
1.78247	0.00138869	1.85773e-05
1.78604	0.00142178	1.87244e-05
1.78961	0.00141928	1.86588e-05
1.7932	0.00146377	1.89181e-05
1.79679	0.00153751	1.93215e-05
1.80038	0.00154917	1.93553e-05
1.80399	0.00162914	1.97671e-05
1.8076	0.00167507	1.99978e-05
1.81122	0.0017229	2.02351e-05
1.81485	0.00185392	2.094e-05
1.81848	0.00193514	2.13275e-05
1.82212	0.00201761	2.1718e-05
1.82577	0.00216249	2.24079e-05
1.82942	0.00229609	2.30443e-05
1.83308	0.00252567	2.40868e-05
1.83675	0.00279905	2.52987e-05
1.84043	0.00301442	2.61946e-05
1.84412	0.00346936	2.80439e-05
1.84781	0.00394271	2.98036e-05
1.85151	0.00461692	3.21913e-05
1.85521	0.00547185	3.49248e-05
1.85893	0.00664954	3.84631e-05
1.86265	0.00860557	4.36494e-05
1.86638	0.0112893	4.98244e-05
1.87012	0.0143919	5.61749e-05
1.87386	0.0164714	5.99713e-05
1.87761	0.0161931	5.93668e-05
1.88137	0.0125802	5.22421e-05
1.88514	0.00701137	3.90043e-05
1.88891	0.00406965	2.96159e-05
1.89269	0.00319232	2.61753e-05
1.89648	0.0028661	2.47049e-05
1.90028	0.00252976	2.31947e-05
1.90408	0.00221707	2.16535e-05
1.90789	0.00192876	2.01603e-05
1.91171	0.0017347	1.90453e-05
1.91554	0.0015645	1.80686e-05
1.91938	0.0014987	1.76701e-05
1.92322	0.00150158	1.76165e-05
1.92707	0.00149712	1.75794e-05
1.93093	0.00151889	1.7634e-05
1.93479	0.00150593	1.75339e-05
1.93867	0.00150185	1.74601e-05
1.94255	0.0014814	1.73071e-05
1.94644	0.00146009	1.71413e-05
1.95033	0.0014535	1.705e-05
1.95424	0.00147712	1.7158e-05
1.95815	0.00147742	1.71016e-05
1.96207	0.00148142	1.71035e-05
1.966	0.00149837	1.71311e-05
1.96993	0.0014872	1.70465e-05
1.97388	0.00148758	1.70006e-05
1.97783	0.00148978	1.69698e-05
1.98179	0.00151872	1.70988e-05
1.98576	0.00150143	1.69716e-05
1.98973	0.0014978	1.68824e-05
1.99372	0.00151981	1.69888e-05
1.99771	0.00152015	1.69346e-05
2.00171	0.00149628	1.67599e-05
2.00571	0.00148615	1.66793e-05
2.00973	0.00152266	1.68619e-05
2.01375	0.00150081	1.66712e-05
2.01778	0.00146943	1.64621e-05
2.02182	0.00145382	1.63352e-05
2.02587	0.0014387	1.62178e-05
2.02993	0.0014599	1.63128e-05
2.03399	0.00144773	1.62107e-05
2.03806	0.0014735	1.62995e-05
2.04214	0.00147194	1.62706e-05
2.04623	0.00149194	1.63494e-05
2.05033	0.00150788	1.64034e-05
2.05443	0.00149733	1.63061e-05
2.05855	0.00151903	1.63948e-05
2.06267	0.00154132	1.64654e-05
2.0668	0.00158145	1.66458e-05
2.07094	0.00157598	1.65922e-05
2.07508	0.00162443	1.67975e-05
2.07924	0.00157924	1.65399e-05
2.0834	0.00159967	1.66108e-05
2.08757	0.00150395	1.60463e-05
2.09175	0.00151346	1.60788e-05
2.09594	0.00144096	1.56371e-05
2.10013	0.00144144	1.56381e-05
2.10434	0.00143606	1.55477e-05
2.10855	0.00143463	1.55332e-05
2.11277	0.00138921	1.52316e-05
2.117	0.00141017	1.53426e-05
2.12124	0.00140965	1.52833e-05
2.12549	0.00145557	1.55111e-05
2.12974	0.00148277	1.56095e-05
2.134	0.00150716	1.56993e-05
2.13828	0.00156763	1.60216e-05
2.14256	0.00157074	1.59642e-05
2.14685	0.00159058	1.60439e-05
2.15114	0.00161535	1.6143e-05
2.15545	0.00159754	1.60176e-05
2.15977	0.0015334	1.56656e-05
2.16409	0.00152311	1.55875e-05
2.16842	0.00148348	1.53389e-05
2.17276	0.00150821	1.54559e-05
2.17711	0.00154545	1.56068e-05
2.18147	0.00155884	1.56652e-05
2.18584	0.00158904	1.57878e-05
2.19022	0.00163703	1.5981e-05
2.1946	0.00167888	1.61501e-05
2.19899	0.00175295	1.64881e-05
2.2034	0.00172719	1.6343e-05
2.20781	0.00169798	1.61588e-05
2.21223	0.00165531	1.59263e-05
2.21666	0.00168459	1.60531e-05
2.22109	0.00170511	1.61021e-05
2.22554	0.00176959	1.63898e-05
2.23	0.00184328	1.66771e-05
2.23446	0.00191608	1.69884e-05
2.23893	0.00203474	1.74615e-05
2.24342	0.00214773	1.7904e-05
2.24791	0.00224129	1.82803e-05
2.25241	0.00239263	1.8833e-05
2.25692	0.0025581	1.94239e-05
2.26144	0.00275945	2.01433e-05
2.26596	0.00310636	2.13364e-05
2.2705	0.00345312	2.24741e-05
2.27505	0.00394528	2.39536e-05
2.2796	0.00467234	2.60041e-05
2.28416	0.00575437	2.88438e-05
2.28874	0.00725299	3.2333e-05
2.29332	0.00843477	3.47601e-05
2.29791	0.00881648	3.55421e-05
2.30251	0.00768633	3.31319e-05
2.30712	0.00494307	2.6567e-05
2.31174	0.00284656	2.00802e-05
2.31637	0.0022687	1.78969e-05
2.321	0.00205398	1.69913e-05
2.32565	0.00192112	1.64169e-05
2.33031	0.00183789	1.60222e-05
2.33497	0.00176849	1.56987e-05
2.33965	0.00162499	1.5017e-05
2.34433	0.00157987	1.47886e-05
2.34902	0.00152887	1.45043e-05
2.35373	0.00152668	1.44455e-05
2.35844	0.00155892	1.45896e-05
2.36316	0.00153666	1.4437e-05
2.36789	0.00151583	1.43283e-05
2.37263	0.00151829	1.43041e-05
2.37738	0.00149159	1.41617e-05
2.38214	0.00152189	1.42588e-05
2.38691	0.00151464	1.422e-05
2.39169	0.00152974	1.42722e-05
2.39648	0.00149101	1.4058e-05
2.40128	0.00152314	1.41803e-05
2.40608	0.00157594	1.43922e-05
2.4109	0.00155989	1.43067e-05
2.41573	0.00156427	1.43108e-05
2.42056	0.00159875	1.44407e-05
2.42541	0.00162868	1.45378e-05
2.43026	0.0016349	1.45612e-05
2.43513	0.0016686	1.46756e-05
2.44001	0.00167434	1.46838e-05
2.44489	0.00170247	1.47813e-05
2.44979	0.00169463	1.47207e-05
2.45469	0.00172031	1.48175e-05
2.4596	0.00175328	1.49376e-05
2.46453	0.0017535	1.49194e-05
2.46946	0.0017661	1.49428e-05
2.47441	0.00170172	1.46689e-05
2.47936	0.00171331	1.46693e-05
2.48432	0.00172222	1.46849e-05
2.4893	0.00170715	1.46134e-05
2.49428	0.00172005	1.46401e-05
2.49927	0.00175208	1.47605e-05
2.50428	0.00174821	1.47168e-05
2.50929	0.00178251	1.48534e-05
2.51431	0.0017988	1.48934e-05
2.51935	0.0018409	1.50643e-05
2.52439	0.00185194	1.50929e-05
2.52945	0.00189179	1.52403e-05
2.53451	0.00197216	1.55241e-05
2.53958	0.00200862	1.56472e-05
2.54467	0.00207331	1.58936e-05
2.54976	0.00213403	1.61258e-05
2.55487	0.00219365	1.62809e-05
2.55998	0.00226265	1.65614e-05
2.56511	0.00230091	1.66364e-05
2.57024	0.0023684	1.68725e-05
2.57539	0.0024662	1.72134e-05
2.58054	0.00255213	1.74921e-05
2.58571	0.0026635	1.78302e-05
2.59089	0.00282326	1.83195e-05
2.59607	0.00294331	1.86938e-05
2.60127	0.00317463	1.93743e-05
2.60648	0.00338373	1.99565e-05
2.6117	0.00369917	2.08543e-05
2.61693	0.00403499	2.17374e-05
2.62217	0.00439078	2.26212e-05
2.62741	0.00483476	2.36993e-05
2.63267	0.00533332	2.48344e-05
2.63795	0.00595464	2.62612e-05
2.64323	0.00694432	2.82709e-05
2.64852	0.00852166	3.12014e-05
2.65382	0.0101971	3.40411e-05
2.65913	0.0112108	3.55898e-05
2.66446	0.0115085	3.60626e-05
2.66979	0.0102042	3.40874e-05
2.67514	0.00895246	3.2297e-05
2.68049	0.00973377	3.38079e-05
2.68586	0.0111341	3.62206e-05
2.69124	0.0129934	3.91933e-05
2.69662	0.0160643	4.36964e-05
2.70202	0.0191758	4.76574e-05
2.70743	0.0215505	5.03693e-05
2.71285	0.0217341	5.04771e-05
2.71828	0.0192615	4.75927e-05
2.72372	0.0159394	4.36656e-05
2.72918	0.0110159	3.69659e-05
2.73464	0.00575207	2.70178e-05
2.74012	0.00306857	1.95494e-05
2.7456	0.00247	1.73229e-05
2.7511	0.00241075	1.71094e-05
2.75661	0.00241773	1.71581e-05
2.76213	0.00241281	1.71487e-05
2.76765	0.00240112	1.71161e-05
2.7732	0.00236278	1.69849e-05
2.77875	0.00231726	1.68284e-05
2.78431	0.00233607	1.69166e-05
2.78988	0.00233824	1.69298e-05
2.79547	0.00234835	1.69416e-05
2.80107	0.00237121	1.70284e-05
2.80667	0.00243818	1.72784e-05
2.81229	0.00244346	1.72821e-05
2.81792	0.00252245	1.75626e-05
2.82357	0.00262199	1.78809e-05
2.82922	0.00268919	1.80909e-05
2.83488	0.00272495	1.82632e-05
2.84056	0.00275527	1.83702e-05
2.84624	0.00274538	1.83086e-05
2.85194	0.00271736	1.82432e-05
2.85765	0.00271016	1.81682e-05
2.86337	0.00274067	1.82937e-05
2.86911	0.00276589	1.83665e-05
2.87485	0.00282041	1.85602e-05
2.88061	0.00289054	1.87762e-05
2.88637	0.00294548	1.89533e-05
2.89215	0.00305468	1.93209e-05
2.89794	0.00314346	1.96271e-05
2.90374	0.00331642	2.01669e-05
2.90956	0.00349743	2.0685e-05
2.91538	0.00372185	2.13928e-05
2.92122	0.00393034	2.2008e-05
2.92707	0.00418508	2.27233e-05
2.93293	0.00455377	2.36718e-05
2.9388	0.00502191	2.4955e-05
2.94468	0.00574754	2.66925e-05
2.95058	0.00692248	2.92805e-05
2.95648	0.00846481	3.24274e-05
2.9624	0.00944333	3.43009e-05
2.96833	0.00952739	3.44375e-05
2.97428	0.00796755	3.15042e-05
2.98023	0.00544505	2.60458e-05
2.9862	0.00406049	2.24605e-05
2.99217	0.00368587	2.13459e-05
2.99816	0.0036133	2.10955e-05
3.00417	0.00358052	2.09949e-05
3.01018	0.00359653	2.10471e-05
3.01621	0.00366866	2.12012e-05
3.02225	0.00374022	2.13527e-05
3.0283	0.00390227	2.17446e-05
3.03436	0.00405556	2.21405e-05
3.04043	0.00431634	2.2782e-05
3.04652	0.00456095	2.33515e-05
3.05262	0.00499522	2.43939e-05
3.05873	0.00575411	2.60701e-05
3.06486	0.00651224	2.7637e-05
3.07099	0.00713481	2.88293e-05
3.07714	0.00750064	2.94753e-05
3.0833	0.00714843	2.87529e-05
3.08947	0.00699378	2.84827e-05
3.09566	0.00762175	2.96806e-05
3.10186	0.00852968	3.13413e-05
3.10807	0.00978849	3.34903e-05
3.11429	0.0114197	3.60596e-05
3.12052	0.0132954	3.87408e-05
3.12677	0.0155429	4.17406e-05
3.13303	0.0163847	4.28531e-05
3.1393	0.0160894	4.24194e-05
3.14559	0.0137086	3.94206e-05
3.15188	0.00849675	3.13801e-05
3.15819	0.00431911	2.25353e-05
3.16452	0.00272947	1.76701e-05
3.17085	0.0024011	1.64959e-05
3.1772	0.00237307	1.63662e-05
3.18356	0.00233346	1.62324e-05
3.18993	0.00240988	1.64742e-05
3.19632	0.00239803	1.64067e-05
3.20272	0.00244727	1.65503e-05
3.20913	0.00249238	1.67205e-05
3.21556	0.00257954	1.69805e-05
3.22199	0.00265394	1.72091e-05
3.22844	0.0027382	1.74625e-05
3.23491	0.00297846	1.82097e-05
3.24138	0.0031743	1.87657e-05
3.24787	0.00326059	1.90336e-05
3.25438	0.00317774	1.87599e-05
3.26089	0.00280756	1.76409e-05
3.26742	0.00246758	1.64824e-05
3.27396	0.00231094	1.5969e-05
3.28051	0.00227189	1.57966e-05
3.28708	0.00220161	1.55451e-05
3.29366	0.00223025	1.56302e-05
3.30026	0.00218632	1.54568e-05
3.30686	0.00218006	1.54259e-05
3.31348	0.00215526	1.53328e-05
3.32012	0.00215534	1.52995e-05
3.32677	0.00214032	1.5243e-05
3.33343	0.00215463	1.52958e-05
3.3401	0.00209409	1.50512e-05
3.34679	0.00209505	1.50068e-05
3.35349	0.00208309	1.49847e-05
3.3602	0.00208887	1.49765e-05
3.36693	0.00209211	1.49845e-05
3.37367	0.00207101	1.49005e-05
3.38042	0.00208152	1.49042e-05
3.38719	0.00203198	1.46971e-05
3.39397	0.00204555	1.47405e-05
3.40077	0.00203299	1.46825e-05
3.40757	0.0020426	1.46854e-05
3.4144	0.00202753	1.4625e-05
3.42123	0.00206885	1.47598e-05
3.42808	0.00205149	1.46718e-05
3.43494	0.00205164	1.46813e-05
3.44182	0.00208241	1.47627e-05
3.44871	0.00207667	1.47298e-05
3.45561	0.00202877	1.45345e-05
3.46253	0.00208444	1.47031e-05
3.46947	0.00210932	1.47845e-05
3.47641	0.00213312	1.48634e-05
3.48337	0.00211483	1.47628e-05
3.49034	0.00211843	1.47641e-05
3.49733	0.00211228	1.47305e-05
3.50433	0.00209158	1.46348e-05
3.51135	0.00208178	1.46051e-05
3.51838	0.00210902	1.46928e-05
3.52542	0.00209125	1.45997e-05
3.53248	0.00212342	1.47212e-05
3.53955	0.00210918	1.46197e-05
3.54664	0.0020787	1.45276e-05
3.55374	0.00208444	1.45326e-05
3.56085	0.00208084	1.45079e-05
3.56798	0.00210223	1.45713e-05
3.57513	0.00210419	1.4574e-05
3.58228	0.00206388	1.43981e-05
3.58946	0.00208893	1.44844e-05
3.59664	0.00207207	1.44139e-05
3.60384	0.00208433	1.44633e-05
3.61106	0.00209546	1.44909e-05
3.61829	0.00209114	1.44645e-05
3.62553	0.00205332	1.43104e-05
3.63279	0.00207735	1.44133e-05
3.64006	0.00207176	1.43546e-05
3.64735	0.00206043	1.43184e-05
3.65465	0.00204523	1.42647e-05
3.66197	0.00206209	1.4297e-05
3.6693	0.00205082	1.42543e-05
3.67664	0.00206437	1.43139e-05
3.684	0.00203975	1.42035e-05
3.69138	0.0020653	1.42975e-05
3.69877	0.00204577	1.42249e-05
3.70618	0.00204301	1.41918e-05
3.7136	0.00203985	1.41868e-05
3.72103	0.00201517	1.40718e-05
3.72848	0.00202369	1.41024e-05
3.73594	0.00204925	1.42082e-05
3.74342	0.00208302	1.43098e-05
3.75092	0.00205937	1.42336e-05
3.75843	0.00204529	1.41513e-05
3.76595	0.00201355	1.40657e-05
3.77349	0.00197878	1.38919e-05
3.78105	0.00197942	1.39482e-05
3.78861	0.00197783	1.38727e-05
3.7962	0.00198801	1.39634e-05
3.8038	0.00199763	1.39712e-05
3.81141	0.0020214	1.40511e-05
3.81905	0.00203377	1.40922e-05
3.82669	0.00205762	1.41798e-05
3.83435	0.00206332	1.41946e-05
3.84203	0.00205338	1.41039e-05
3.84972	0.00203434	1.40693e-05
3.85743	0.00204806	1.41035e-05
3.86515	0.00207165	1.41674e-05
3.87289	0.00204607	1.40642e-05
3.88064	0.00203746	1.40134e-05
3.88841	0.00204673	1.40695e-05
3.8962	0.00207596	1.41562e-05
3.904	0.00208047	1.41776e-05
3.91181	0.00214984	1.43819e-05
3.91964	0.00218307	1.44997e-05
3.92749	0.00219212	1.45263e-05
3.93535	0.00225245	1.47287e-05
3.94323	0.00227921	1.4802e-05
3.95113	0.00237217	1.50935e-05
3.95904	0.00257927	1.57286e-05
3.96696	0.00283879	1.6508e-05
3.9749	0.00302141	1.69919e-05
3.98286	0.00307354	1.7173e-05
3.99083	0.00283205	1.64876e-05
3.99882	0.00244498	1.52998e-05
4.00683	0.00226289	1.47331e-05
4.01485	0.00225091	1.46806e-05
4.02289	0.00222719	1.46251e-05
4.03094	0.00220644	1.457e-05
4.03901	0.00222546	1.46184e-05
4.0471	0.002225	1.46126e-05
4.0552	0.00224683	1.46867e-05
4.06332	0.00227572	1.47621e-05
4.07146	0.00232044	1.49434e-05
4.07961	0.00237525	1.51585e-05
4.08777	0.00243423	1.5335e-05
4.09596	0.0025132	1.56e-05
4.10416	0.00253488	1.56884e-05
4.11237	0.00263197	1.60063e-05
4.12061	0.00270292	1.6263e-05
4.12886	0.00281401	1.66192e-05
4.13712	0.00297285	1.70714e-05
4.1454	0.00312764	1.75256e-05
4.1537	0.00342012	1.83936e-05
4.16202	0.00378175	1.9391e-05
4.17035	0.00464778	2.15171e-05
4.1787	0.00600649	2.45076e-05
4.18707	0.00722646	2.69547e-05
4.19545	0.00764594	2.7822e-05
4.20385	0.00690534	2.64524e-05
4.21226	0.005046	2.26388e-05
4.2207	0.00360152	1.91485e-05
4.22915	0.00315536	1.78605e-05
4.23761	0.00306603	1.76199e-05
4.2461	0.00306666	1.76388e-05
4.2546	0.00303548	1.75356e-05
4.26312	0.00306333	1.76264e-05
4.27165	0.00306385	1.76124e-05
4.2802	0.0031479	1.78272e-05
4.28877	0.00326689	1.814e-05
4.29736	0.00338956	1.85142e-05
4.30596	0.00352634	1.88299e-05
4.31458	0.00372145	1.93318e-05
4.32322	0.00397922	1.99709e-05
4.33188	0.00427975	2.07094e-05
4.34055	0.0045748	2.13376e-05
4.34924	0.00496192	2.22003e-05
4.35794	0.0054453	2.3237e-05
4.36667	0.006242	2.48624e-05
4.37541	0.0073933	2.69563e-05
4.38417	0.0087576	2.93399e-05
4.39295	0.0110421	3.28207e-05
4.40174	0.0136622	3.63672e-05
4.41055	0.0155807	3.88711e-05
4.41938	0.0165509	3.99985e-05
4.42823	0.0150451	3.83321e-05
4.4371	0.0111681	3.3282e-05
4.44598	0.00871568	2.97759e-05
4.45488	0.00669971	2.64579e-05
4.4638	0.00438897	2.16809e-05
4.47274	0.00314241	1.83085e-05
4.48169	0.00266011	1.67401e-05
4.49066	0.0025627	1.63816e-05
4.49965	0.00260011	1.6519e-05
4.50866	0.00263146	1.66102e-05
4.51769	0.00268674	1.68126e-05
4.52673	0.00273923	1.70203e-05
4.5358	0.0027768	1.71205e-05
4.54488	0.0028392	1.73204e-05
4.55398	0.00301078	1.78716e-05
4.56309	0.00323404	1.85161e-05
4.57223	0.00390338	2.03356e-05
4.58138	0.00486189	2.28026e-05
4.59055	0.00552909	2.4329e-05
4.59974	0.00569258	2.47455e-05
4.60895	0.00484614	2.29204e-05
4.61818	0.00346368	1.93664e-05
4.62742	0.00288734	1.77141e-05
4.63669	0.00273297	1.72338e-05
4.64597	0.00271708	1.72255e-05
4.65527	0.00269117	1.71625e-05
4.66459	0.00267124	1.7154e-05
4.67393	0.00264176	1.70767e-05
4.68329	0.00264833	1.70918e-05
4.69266	0.00264596	1.71337e-05
4.70206	0.00270748	1.73744e-05
4.71147	0.00278509	1.76934e-05
4.7209	0.00287454	1.7988e-05
4.73036	0.00303505	1.85328e-05
4.73983	0.00328234	1.93222e-05
4.74932	0.00373744	2.0654e-05
4.75882	0.00474299	2.33109e-05
4.76835	0.00608614	2.64598e-05
4.7779	0.00714671	2.87879e-05
4.78746	0.00747271	2.95638e-05
4.79705	0.00625666	2.71934e-05
4.80665	0.00425951	2.25595e-05
4.81627	0.00320684	1.95932e-05
4.82592	0.0029151	1.87439e-05
4.83558	0.00283563	1.85507e-05
4.84526	0.00283872	1.86542e-05
4.85496	0.00279484	1.85726e-05
4.86468	0.00276086	1.85619e-05
4.87442	0.0027447	1.85786e-05
4.88418	0.00282739	1.8948e-05
4.89395	0.00283971	1.90669e-05
4.90375	0.00296151	1.96123e-05
4.91357	0.00302207	1.98705e-05
4.92341	0.00317931	2.0509e-05
4.93326	0.00341824	2.13631e-05
4.94314	0.00385165	2.27603e-05
4.95304	0.0043747	2.43436e-05
4.96295	0.00479852	2.56308e-05
4.97289	0.00474638	2.56443e-05
4.98284	0.0042234	2.43023e-05
4.99282	0.00361668	2.26334e-05
5.00281	0.00351223	2.23726e-05
5.01283	0.003573	2.26526e-05
5.02287	0.00357874	2.28126e-05
5.03292	0.00366814	2.31692e-05
5.043	0.00373456	2.34398e-05
5.05309	0.00385295	2.39152e-05
5.06321	0.00415601	2.49557e-05
5.07335	0.00464337	2.64066e-05
5.0835	0.00523688	2.81307e-05
5.09368	0.00584099	2.97554e-05
5.10388	0.00618283	3.06895e-05
5.1141	0.00600964	3.04549e-05
5.12433	0.00605139	3.10843e-05
5.13459	0.00682595	3.31344e-05
5.14487	0.00793893	3.59349e-05
5.15517	0.0102345	4.10193e-05
5.16549	0.0137957	4.80853e-05
5.17583	0.017869	5.49543e-05
5.1862	0.0209245	5.95628e-05
5.19658	0.020164	5.90201e-05
5.20698	0.0179703	5.59834e-05
5.21741	0.0164579	5.43185e-05
5.22785	0.0120996	4.81809e-05
5.23832	0.00605642	3.44918e-05
5.24881	0.00337389	2.51622e-05
5.25931	0.00278836	2.27899e-05
5.26984	0.0027178	2.25183e-05
5.28039	0.00273631	2.27154e-05
5.29096	0.00284592	2.32969e-05
5.30156	0.00305568	2.41309e-05
5.31217	0.00334098	2.53527e-05
5.32281	0.00356176	2.6178e-05
5.33346	0.00367227	2.66292e-05
5.34414	0.00324065	2.53277e-05
5.35484	0.00305241	2.49507e-05
5.36556	0.00314182	2.54625e-05
5.3763	0.0033113	2.63755e-05
5.38706	0.0034722	2.70815e-05
5.39785	0.0040234	2.95037e-05
5.40866	0.00471761	3.19169e-05
5.41948	0.00537572	3.43852e-05
5.43033	0.00557135	3.48346e-05
5.44121	0.00548919	3.47919e-05
5.4521	0.0056167	3.55917e-05
5.46301	0.00532297	3.53714e-05
5.47395	0.00480078	3.38242e-05
5.48491	0.00420507	3.16453e-05
5.49589	0.00332846	2.83473e-05
5.50689	0.00281645	2.61798e-05
5.51792	0.0026897	2.57323e-05
5.52896	0.00263915	2.55671e-05
5.54003	0.00262665	2.57735e-05
5.55112	0.00266463	2.60246e-05
5.56224	0.00265037	2.60762e-05
5.57337	0.00261621	2.61078e-05
5.58453	0.00272389	2.67917e-05
5.59571	0.00285278	2.75531e-05
5.60691	0.00320152	2.92893e-05
5.61814	0.00362988	3.1405e-05
5.62939	0.00440392	3.48017e-05
5.64066	0.00449711	3.53527e-05
5.65195	0.00374103	3.25756e-05
5.66326	0.00304299	2.95436e-05
5.6746	0.00279017	2.83338e-05
5.68596	0.00274138	2.82179e-05
5.69735	0.00269948	2.82465e-05
5.70875	0.00270715	2.84358e-05
5.72018	0.00267982	2.82685e-05
5.73163	0.00269858	2.85693e-05
5.74311	0.00267925	2.86418e-05
5.75461	0.00272784	2.90848e-05
5.76613	0.00280212	2.95577e-05
5.77767	0.00292142	3.0281e-05
5.78924	0.00310157	3.15074e-05
5.80083	0.00305744	3.13152e-05
5.81244	0.00287152	3.05812e-05
5.82408	0.00270777	2.97191e-05
5.83574	0.00271781	2.98859e-05
5.84742	0.00264872	2.95959e-05
5.85913	0.00265984	2.98722e-05
5.87086	0.00267504	3.01549e-05
5.88261	0.0027187	3.04876e-05
5.89439	0.00270996	3.05402e-05
5.90619	0.00266779	3.05205e-05
5.91801	0.00265246	3.0449e-05
5.92986	0.00279357	3.13872e-05
5.94173	0.00281348	3.17132e-05
5.95363	0.0027739	3.15835e-05
5.96555	0.00276842	3.17049e-05
5.97749	0.00274046	3.17136e-05
5.98946	0.00269679	3.15149e-05
6.00145	0.00275068	3.19663e-05
6.01346	0.00270252	3.19046e-05
6.0255	0.00277257	3.24011e-05
6.03756	0.0029121	3.3385e-05
6.04965	0.00299933	3.40552e-05
6.06176	0.00333739	3.60554e-05
6.0739	0.00390729	3.9109e-05
6.08606	0.00461782	4.27232e-05
6.09824	0.00459009	4.28147e-05
6.11045	0.0036226	3.82003e-05
6.12268	0.00304155	3.50219e-05
6.13494	0.00296403	3.45958e-05
6.14722	0.00312583	3.56352e-05
6.15953	0.00320553	3.6157e-05
6.17186	0.00305635	3.54197e-05
6.18422	0.00281494	3.42704e-05
6.1966	0.00297285	3.52347e-05
6.209	0.00293409	3.52896e-05
6.22144	0.00300052	3.57775e-05
6.23389	0.00332413	3.77404e-05
6.24637	0.00360805	3.94176e-05
6.25888	0.00411156	4.20375e-05
6.27141	0.00429455	4.30006e-05
6.28396	0.0048568	4.56284e-05
6.29654	0.00509531	4.75246e-05
6.30915	0.00394197	4.26537e-05
6.32178	0.00309892	3.81235e-05
6.33443	0.00273856	3.57489e-05
6.34712	0.00268064	3.53962e-05
6.35982	0.00267842	3.56317e-05
6.37256	0.00268523	3.56363e-05
6.38531	0.00267039	3.58035e-05
6.3981	0.00266207	3.59266e-05
6.41091	0.00280149	3.69015e-05
6.42374	0.0027885	3.71858e-05
6.4366	0.00280022	3.72187e-05
6.44949	0.00287534	3.78434e-05
6.4624	0.00293041	3.8378e-05
6.47534	0.00312895	3.9941e-05
6.4883	0.00350141	4.22085e-05
6.50129	0.00430481	4.70991e-05
6.51431	0.0046513	4.91475e-05
6.52735	0.00409879	4.65101e-05
6.54042	0.00338785	4.24042e-05
6.55351	0.0031377	4.1002e-05
6.56663	0.00314074	4.11038e-05
6.57978	0.00318991	4.17681e-05
6.59295	0.00332263	4.27928e-05
6.60615	0.00335874	4.30498e-05
6.61937	0.00359472	4.48652e-05
6.63262	0.00395125	4.7302e-05
6.6459	0.00435026	4.96698e-05
6.65921	0.00416167	4.86897e-05
6.67254	0.00397424	4.81008e-05
6.6859	0.00407469	4.87598e-05
6.69928	0.00452666	5.13294e-05
6.7127	0.00494862	5.37751e-05
6.72613	0.00463135	5.22866e-05
6.7396	0.0049152	5.41501e-05
6.75309	0.00630887	6.18141e-05
6.76661	0.00829163	7.07974e-05
6.78016	0.0100931	7.82829e-05
6.79373	0.0100323	7.82434e-05
6.80733	0.0117457	8.42723e-05
6.82096	0.0145632	9.42312e-05
6.83462	0.0131649	9.0544e-05
6.8483	0.0110536	8.27619e-05
6.86201	0.012552	8.97121e-05
6.87575	0.011501	8.72978e-05
6.88951	0.00775621	7.12849e-05
6.90331	0.00656937	6.51251e-05
6.91713	0.00633845	6.41676e-05
6.93098	0.00550863	6.02074e-05
6.94485	0.00522642	5.89603e-05
6.95876	0.0054048	6.04562e-05
6.97269	0.00651873	6.69324e-05
6.98665	0.00907713	7.99163e-05
7.00063	0.0110693	8.88206e-05
7.01465	0.00947769	8.14693e-05
7.02869	0.00886543	7.77417e-05
7.04276	0.0100687	8.36773e-05
7.05686	0.00762913	7.44123e-05
7.07099	0.00468983	5.8285e-05
7.08515	0.00337535	4.92322e-05
7.09933	0.00320966	4.77393e-05
7.11354	0.00334852	4.90359e-05
7.12779	0.00375183	5.17004e-05
7.14206	0.00453736	5.71252e-05
7.15635	0.00579298	6.46396e-05
7.17068	0.00553207	6.33952e-05
7.18504	0.00406147	5.47756e-05
7.19942	0.0032597	4.88711e-05
7.21383	0.00312389	4.8164e-05
7.22828	0.0031539	4.84631e-05
7.24275	0.00323951	4.90285e-05
7.25725	0.00314627	4.88342e-05
7.27178	0.00325672	4.95028e-05
7.28633	0.00344238	5.09011e-05
7.30092	0.00310231	4.8732e-05
7.31554	0.00302721	4.81365e-05
7.33018	0.00290355	4.71417e-05
7.34486	0.00301236	4.84515e-05
7.35956	0.00301524	4.86555e-05
7.3743	0.00299677	4.84386e-05
7.38906	0.002993	4.8756e-05
7.40385	0.00304342	4.90835e-05
7.41868	0.00313702	4.99414e-05
7.43353	0.0031234	5.01009e-05
7.44841	0.00317036	5.0642e-05
7.46332	0.00308021	4.99858e-05
7.47826	0.00323258	5.12953e-05
7.49324	0.00331553	5.19175e-05
7.50824	0.00342291	5.32225e-05
7.52327	0.00361866	5.44865e-05
7.53833	0.00422737	5.89124e-05
7.55342	0.00407166	5.74595e-05
7.56854	0.00361109	5.47147e-05
7.5837	0.00368341	5.57983e-05
7.59888	0.00399329	5.79219e-05
7.61409	0.00427495	5.99401e-05
7.62933	0.00490322	6.39201e-05
7.64461	0.0062936	7.22629e-05
7.65991	0.00776457	8.00182e-05
7.67525	0.00839821	8.35538e-05
7.69061	0.00746342	7.90088e-05
7.70601	0.00780049	8.11985e-05
7.72144	0.0080581	8.43082e-05
7.7369	0.00650921	7.65219e-05
7.75239	0.00542718	6.92238e-05
7.76791	0.00466353	6.41233e-05
7.78346	0.00353991	5.58661e-05
7.79904	0.00325623	5.35981e-05
7.81465	0.00323456	5.36918e-05
7.8303	0.00334412	5.484e-05
7.84598	0.00353447	5.63989e-05
7.86168	0.00368165	5.76855e-05
7.87742	0.00373449	5.81075e-05
7.89319	0.00336023	5.55072e-05
7.90899	0.00323192	5.44509e-05
7.92483	0.0032708	5.49907e-05
7.94069	0.00342425	5.63293e-05
7.95659	0.00355656	5.7474e-05
7.97252	0.00412891	6.22179e-05
7.98848	0.00447689	6.47461e-05
8.00447	0.00455089	6.51004e-05
8.0205	0.0038996	6.05069e-05
8.03656	0.00378279	6.03313e-05
8.05265	0.00421011	6.33965e-05
8.06877	0.00411681	6.30932e-05
8.08492	0.00411074	6.32615e-05
8.10111	0.00458458	6.7039e-05
8.11733	0.00561185	7.4317e-05
8.13358	0.00660647	8.08023e-05
8.14986	0.00666551	8.11475e-05
8.16618	0.00765977	8.64358e-05
8.18252	0.00957271	9.81215e-05
8.19891	0.00820023	9.20576e-05
8.21532	0.00540067	7.49046e-05
8.23177	0.0037751	6.21276e-05
8.24825	0.00317544	5.70325e-05
8.26476	0.0031567	5.69664e-05
8.28131	0.0032607	5.80714e-05
8.29789	0.00319955	5.77158e-05
8.3145	0.00323901	5.81875e-05
8.33114	0.00323849	5.82917e-05
8.34782	0.00332113	5.89513e-05
8.36453	0.00322681	5.84252e-05
8.38128	0.00325037	5.85744e-05
8.39806	0.00344673	6.0257e-05
8.41487	0.00341863	6.0301e-05
8.43172	0.00331393	5.91499e-05
8.4486	0.00329594	5.90261e-05
8.46551	0.00353222	6.12814e-05
8.48246	0.00385896	6.42202e-05
8.49944	0.00440811	6.83187e-05
8.51646	0.00504803	7.33531e-05
8.53351	0.00463962	7.05179e-05
8.55059	0.0036953	6.25666e-05
8.56771	0.00349965	6.1319e-05
8.58486	0.00369541	6.28232e-05
8.60205	0.00377291	6.33343e-05
8.61927	0.00405125	6.58938e-05
8.63653	0.00385761	6.43521e-05
8.65382	0.00358505	6.21662e-05
8.67114	0.00338502	6.05517e-05
8.6885	0.00341087	6.05666e-05
8.7059	0.00340556	6.07706e-05
8.72333	0.00347097	6.16159e-05
8.74079	0.0035631	6.26824e-05
8.75829	0.00359542	6.29214e-05
8.77582	0.00376673	6.46659e-05
8.79339	0.00406612	6.73848e-05
8.811	0.00444083	7.03238e-05
8.82864	0.00488025	7.38061e-05
8.84631	0.00546752	7.81575e-05
8.86402	0.00559911	7.89469e-05
8.88177	0.00475293	7.31463e-05
8.89955	0.00461469	7.2459e-05
8.91737	0.00465308	7.36495e-05
8.93522	0.0042248	7.05685e-05
8.95311	0.00391401	6.77997e-05
8.97103	0.00377888	6.66399e-05
8.98899	0.00404549	6.90676e-05
9.00699	0.00430927	7.12306e-05
9.02502	0.00457212	7.35292e-05
9.04309	0.00429071	7.14043e-05
9.06119	0.00390958	6.80844e-05
9.07933	0.00396882	6.85957e-05
9.09751	0.00416444	7.05358e-05
9.11572	0.00434791	7.17681e-05
9.13397	0.00427652	7.14054e-05
9.15226	0.00422354	7.13159e-05
9.17058	0.00454537	7.37205e-05
9.18894	0.00504496	7.80245e-05
9.20734	0.00534193	8.0507e-05
9.22577	0.00620985	8.65887e-05
9.24424	0.00842204	0.000100831
9.26275	0.00988808	0.000109475
9.28129	0.00920879	0.000106565
9.29987	0.00883362	0.000104201
9.31849	0.00955277	0.000109582
9.33715	0.00794098	0.000101416
9.35584	0.00631103	9.02374e-05
9.37457	0.0073753	9.73782e-05
9.39334	0.00942686	0.000110638
9.41214	0.0095017	0.000111064
9.43099	0.00769092	9.92369e-05
9.44987	0.0073439	9.72473e-05
9.46879	0.0064139	9.17409e-05
9.48774	0.00545583	8.45821e-05
9.50674	0.00511148	8.14039e-05
9.52577	0.00429025	7.47475e-05
9.54484	0.00382899	7.04991e-05
9.56395	0.00376229	6.98082e-05
9.5831	0.00371035	6.9809e-05
9.60228	0.00389836	7.13183e-05
9.62151	0.00387245	7.14028e-05
9.64077	0.00397022	7.21363e-05
9.66007	0.00431092	7.53082e-05
9.67941	0.0049384	8.04152e-05
9.69879	0.00489885	8.05809e-05
9.7182	0.00413746	7.46532e-05
9.73766	0.00423882	7.49511e-05
9.75715	0.00430603	7.61041e-05
9.77669	0.00430964	7.63678e-05
9.79626	0.00422932	7.58117e-05
9.81587	0.00422849	7.58512e-05
9.83552	0.00414943	7.54544e-05
9.85522	0.00407639	7.48827e-05
9.87495	0.00431002	7.72849e-05
9.89471	0.00484227	8.18308e-05
9.91452	0.00484111	8.1814e-05
9.93437	0.00497145	8.27733e-05
9.95426	0.00610849	9.23476e-05
9.97419	0.00597771	9.19388e-05
