# Supplementary material for: Topological transitions among skyrmion- and hedgehog-lattice states in cubic chiral magnets
Source: Nat Commun. 2019 Mar 5;10:1059. doi: 10.1038/s41467-019-08985-6 (PMC6401095; doi:10.1038/s41467-019-08985-6)
Supplement: Supplementary file 2 — Source Data [file 41467_2019_8985_MOESM2_ESM.zip › supplementary figure 6/Fig.S6a/180416_x02_Iq_200K_BW-BW.dat]

q	intensity	error
1	0	-1
1.002	0	-1
1.00401	0	-1
1.00602	0	-1
1.00803	0	-1
1.01005	0	-1
1.01207	0	-1
1.0141	0	-1
1.01613	0	-1
1.01816	0	-1
1.0202	0	-1
1.02224	0	-1
1.02429	0	-1
1.02634	0	-1
1.0284	0	-1
1.03045	0	-1
1.03252	0	-1
1.03458	0	-1
1.03666	0	-1
1.03873	0	-1
1.04081	0	-1
1.04289	0	-1
1.04498	0	-1
1.04707	0	-1
1.04917	0	-1
1.05127	0	-1
1.05338	0	-1
1.05548	0	-1
1.0576	0	-1
1.05972	0	-1
1.06184	0	-1
1.06396	0	-1
1.06609	0	-1
1.06823	0	-1
1.07037	0	-1
1.07251	0	-1
1.07466	0	-1
1.07681	0	-1
1.07896	0	-1
1.08112	0	-1
1.08329	0	-1
1.08546	0	-1
1.08763	0	-1
1.08981	0	-1
1.09199	0	-1
1.09417	0	-1
1.09636	0	-1
1.09856	0	-1
1.10076	0	-1
1.10296	0	-1
1.10517	0	-1
1.10738	0	-1
1.1096	0	-1
1.11182	0	-1
1.11405	0	-1
1.11628	0	-1
1.11851	0	-1
1.12075	0	-1
1.123	0	-1
1.12524	0	-1
1.1275	0	-1
1.12975	0	-1
1.13202	0	-1
1.13428	0	-1
1.13655	0	-1
1.13883	0	-1
1.14111	0	-1
1.14339	0	-1
1.14568	0	-1
1.14798	0	-1
1.15027	0	-1
1.15258	0	-1
1.15488	0	-1
1.1572	0	-1
1.15951	0	-1
1.16183	0	-1
1.16416	0	-1
1.16649	0	-1
1.16883	0	-1
1.17117	0	-1
1.17351	0	-1
1.17586	0	-1
1.17821	0	-1
1.18057	0	-1
1.18294	0	-1
1.1853	0	-1
1.18768	0	-1
1.19006	0	-1
1.19244	0	-1
1.19483	0	-1
1.19722	0	-1
1.19961	0	-1
1.20202	0	-1
1.20442	0	-1
1.20683	0	-1
1.20925	0	-1
1.21167	0	-1
1.2141	0	-1
1.21653	0	-1
1.21896	0	-1
1.2214	0	-1
1.22385	0	-1
1.2263	0	-1
1.22875	0	-1
1.23121	0	-1
1.23368	0	-1
1.23615	0	-1
1.23862	0	-1
1.2411	0	-1
1.24359	0	-1
1.24608	0	-1
1.24857	0	-1
1.25107	0	-1
1.25358	0	-1
1.25609	0	-1
1.2586	0	-1
1.26112	0	-1
1.26364	0	-1
1.26617	0	-1
1.26871	0	-1
1.27125	0	-1
1.27379	0	-1
1.27634	0	-1
1.2789	0	-1
1.28146	0	-1
1.28403	0	-1
1.2866	0	-1
1.28917	0	-1
1.29175	0	-1
1.29434	0	-1
1.29693	0	-1
1.29953	0	-1
1.30213	0	-1
1.30474	0	-1
1.30735	0	-1
1.30996	0	-1
1.31259	0	-1
1.31521	0	-1
1.31785	0	-1
1.32049	0	-1
1.32313	0	-1
1.32578	0	-1
1.32843	0	-1
1.33109	0	-1
1.33376	0	-1
1.33643	0	-1
1.3391	0	-1
1.34178	0	-1
1.34447	0	-1
1.34716	0	-1
1.34986	0	-1
1.35256	0	-1
1.35527	0	-1
1.35798	0	-1
1.3607	0	-1
1.36343	0	-1
1.36615	0	-1
1.36889	0	-1
1.37163	0	-1
1.37438	0	-1
1.37713	0	-1
1.37988	0	-1
1.38265	0	-1
1.38542	0	-1
1.38819	0	-1
1.39097	0	-1
1.39375	0	-1
1.39654	0	-1
1.39934	0	-1
1.40214	0	-1
1.40495	0	-1
1.40776	0	-1
1.41058	0	-1
1.4134	0	-1
1.41623	0	-1
1.41907	0	-1
1.42191	0	-1
1.42476	0	-1
1.42761	0	-1
1.43047	0	-1
1.43333	0	-1
1.4362	0	-1
1.43907	0	-1
1.44196	0	-1
1.44484	0	-1
1.44773	0	-1
1.45063	0	-1
1.45354	0	-1
1.45645	0	-1
1.45936	0	-1
1.46228	0	-1
1.46521	0	-1
1.46815	0	-1
1.47108	0	-1
1.47403	0	-1
1.47698	0	-1
1.47994	0	-1
1.4829	0	-1
1.48587	0	-1
1.48884	0	-1
1.49182	0	-1
1.49481	0	-1
1.4978	0	-1
1.5008	0	-1
1.50381	0	-1
1.50682	0	-1
1.50983	0	-1
1.51286	0	-1
1.51589	0	-1
1.51892	0	-1
1.52196	0	-1
1.52501	0	-1
1.52806	0	-1
1.53112	0	-1
1.53419	0	-1
1.53726	0	0
1.54034	0.000482886	0.000241453
1.54342	0.00114629	0.000224814
1.54651	0.00107719	0.000153895
1.54961	0.00113981	0.000122215
1.55271	0.00131378	0.000105888
1.55582	0.000936883	7.50E-05
1.55893	0.00112014	7.03E-05
1.56205	0.00116314	6.24E-05
1.56518	0.00114105	5.44E-05
1.56831	0.00121191	5.00E-05
1.57145	0.00129372	4.63E-05
1.5746	0.00129701	4.19E-05
1.57775	0.00133658	3.84E-05
1.58091	0.00139538	3.58E-05
1.58407	0.00139417	3.33E-05
1.58725	0.00136821	3.09E-05
1.59042	0.0013831	2.93E-05
1.59361	0.00143028	2.84E-05
1.5968	0.00144101	2.72E-05
1.59999	0.00144978	2.62E-05
1.6032	0.00146645	2.54E-05
1.60641	0.00157793	2.55E-05
1.60962	0.00154881	2.46E-05
1.61285	0.00152472	2.37E-05
1.61607	0.00153779	2.32E-05
1.61931	0.00154886	2.28E-05
1.62255	0.00160937	2.28E-05
1.6258	0.00159834	2.23E-05
1.62906	0.00163073	2.22E-05
1.63232	0.00163987	2.21E-05
1.63558	0.00168945	2.23E-05
1.63886	0.00167401	2.22E-05
1.64214	0.00170772	2.23E-05
1.64543	0.00167182	2.20E-05
1.64872	0.00165045	2.18E-05
1.65202	0.00171262	2.21E-05
1.65533	0.00169306	2.19E-05
1.65864	0.00170449	2.19E-05
1.66196	0.00170338	2.18E-05
1.66529	0.0017043	2.18E-05
1.66863	0.00171429	2.18E-05
1.67197	0.00172126	2.18E-05
1.67531	0.00169302	2.15E-05
1.67867	0.00169177	2.15E-05
1.68203	0.0016742	2.13E-05
1.6854	0.00169056	2.14E-05
1.68877	0.00167519	2.12E-05
1.69215	0.00171235	2.14E-05
1.69554	0.00169219	2.12E-05
1.69893	0.00170927	2.12E-05
1.70233	0.00170606	2.12E-05
1.70574	0.00173801	2.13E-05
1.70916	0.00171894	2.11E-05
1.71258	0.00174344	2.12E-05
1.71601	0.0017474	2.12E-05
1.71944	0.0017454	2.11E-05
1.72288	0.00176378	2.12E-05
1.72633	0.00175937	2.11E-05
1.72979	0.00181386	2.13E-05
1.73325	0.00177391	2.10E-05
1.73672	0.00183123	2.13E-05
1.7402	0.00181413	2.12E-05
1.74368	0.00173667	2.07E-05
1.74717	0.00170561	2.04E-05
1.75067	0.00172365	2.05E-05
1.75418	0.00165331	2.00E-05
1.75769	0.0016873	2.02E-05
1.76121	0.00173263	2.04E-05
1.76473	0.00172597	2.03E-05
1.76827	0.00171315	2.01E-05
1.77181	0.00172549	2.02E-05
1.77535	0.00173936	2.02E-05
1.77891	0.00174925	2.02E-05
1.78247	0.00170307	1.99E-05
1.78604	0.00172477	2.00E-05
1.78961	0.00172613	1.99E-05
1.7932	0.0017232	1.99E-05
1.79679	0.0017257	1.98E-05
1.80038	0.00171323	1.97E-05
1.80399	0.00175674	1.99E-05
1.8076	0.00174158	1.97E-05
1.81122	0.00174792	1.97E-05
1.81485	0.0017179	1.95E-05
1.81848	0.0017141	1.94E-05
1.82212	0.00175505	1.96E-05
1.82577	0.00178686	1.97E-05
1.82942	0.00175948	1.95E-05
1.83308	0.00178678	1.96E-05
1.83675	0.00181029	1.96E-05
1.84043	0.00182475	1.96E-05
1.84412	0.00183618	1.96E-05
1.84781	0.00185381	1.97E-05
1.85151	0.001919	2.00E-05
1.85521	0.00196967	2.02E-05
1.85893	0.00199407	2.03E-05
1.86265	0.00207181	2.06E-05
1.86638	0.00208668	2.06E-05
1.87012	0.00217379	2.10E-05
1.87386	0.00223633	2.12E-05
1.87761	0.00232923	2.16E-05
1.88137	0.00238412	2.18E-05
1.88514	0.00255344	2.25E-05
1.88891	0.00266742	2.30E-05
1.89269	0.00286679	2.38E-05
1.89648	0.00307996	2.45E-05
1.90028	0.003416	2.58E-05
1.90408	0.00371401	2.69E-05
1.90789	0.004137	2.83E-05
1.91171	0.00471805	3.01E-05
1.91554	0.00552918	3.25E-05
1.91938	0.00669962	3.58E-05
1.92322	0.00853948	4.03E-05
1.92707	0.0109192	4.54E-05
1.93093	0.0127969	4.91E-05
1.93479	0.0134127	5.02E-05
1.93867	0.0118076	4.71E-05
1.94255	0.00743723	3.74E-05
1.94644	0.00389099	2.70E-05
1.95033	0.00256836	2.18E-05
1.95424	0.00216603	2.00E-05
1.95815	0.00200521	1.92E-05
1.96207	0.00181646	1.82E-05
1.966	0.00181657	1.82E-05
1.96993	0.00179993	1.81E-05
1.97388	0.00177759	1.79E-05
1.97783	0.00176954	1.78E-05
1.98179	0.00179749	1.79E-05
1.98576	0.00178792	1.78E-05
1.98973	0.00181743	1.79E-05
1.99372	0.00183989	1.80E-05
1.99771	0.00183633	1.80E-05
2.00171	0.00187484	1.81E-05
2.00571	0.00187192	1.81E-05
2.00973	0.00186454	1.80E-05
2.01375	0.00184055	1.79E-05
2.01778	0.00180475	1.76E-05
2.02182	0.00181121	1.76E-05
2.02587	0.00183938	1.77E-05
2.02993	0.00182105	1.76E-05
2.03399	0.00177484	1.73E-05
2.03806	0.00178565	1.73E-05
2.04214	0.00181703	1.74E-05
2.04623	0.00180949	1.73E-05
2.05033	0.00183164	1.74E-05
2.05443	0.00181822	1.73E-05
2.05855	0.00182978	1.73E-05
2.06267	0.00180381	1.71E-05
2.0668	0.00181937	1.72E-05
2.07094	0.00184245	1.72E-05
2.07508	0.00178136	1.69E-05
2.07924	0.00185644	1.73E-05
2.0834	0.00176848	1.68E-05
2.08757	0.0017973	1.69E-05
2.09175	0.0018017	1.69E-05
2.09594	0.00178168	1.67E-05
2.10013	0.00180385	1.68E-05
2.10434	0.0017926	1.67E-05
2.10855	0.0018006	1.67E-05
2.11277	0.00176595	1.65E-05
2.117	0.00178209	1.66E-05
2.12124	0.0017574	1.64E-05
2.12549	0.00177408	1.65E-05
2.12974	0.00177449	1.64E-05
2.134	0.00174818	1.63E-05
2.13828	0.00174246	1.62E-05
2.14256	0.0017563	1.62E-05
2.14685	0.00173664	1.61E-05
2.15114	0.00173142	1.61E-05
2.15545	0.00170392	1.59E-05
2.15977	0.00173302	1.60E-05
2.16409	0.00174899	1.61E-05
2.16842	0.00174638	1.60E-05
2.17276	0.0017197	1.58E-05
2.17711	0.00174935	1.59E-05
2.18147	0.00171941	1.58E-05
2.18584	0.00173855	1.58E-05
2.19022	0.00174877	1.58E-05
2.1946	0.00179208	1.60E-05
2.19899	0.00175691	1.58E-05
2.2034	0.00178251	1.59E-05
2.20781	0.00178761	1.59E-05
2.21223	0.00176286	1.57E-05
2.21666	0.00181789	1.60E-05
2.22109	0.00181484	1.59E-05
2.22554	0.00180342	1.58E-05
2.23	0.00183679	1.60E-05
2.23446	0.00184949	1.60E-05
2.23893	0.00185573	1.60E-05
2.24342	0.00189165	1.61E-05
2.24791	0.00189157	1.61E-05
2.25241	0.00190368	1.61E-05
2.25692	0.00191823	1.61E-05
2.26144	0.00188185	1.59E-05
2.26596	0.00187539	1.59E-05
2.2705	0.00189711	1.60E-05
2.27505	0.00193081	1.61E-05
2.2796	0.00196264	1.62E-05
2.28416	0.00200543	1.64E-05
2.28874	0.00202203	1.64E-05
2.29332	0.0020537	1.65E-05
2.29791	0.00213858	1.68E-05
2.30251	0.00214443	1.68E-05
2.30712	0.00221405	1.71E-05
2.31174	0.00226948	1.72E-05
2.31637	0.002388	1.77E-05
2.321	0.00247464	1.79E-05
2.32565	0.0026232	1.84E-05
2.33031	0.00277406	1.89E-05
2.33497	0.00297322	1.95E-05
2.33965	0.00321883	2.03E-05
2.34433	0.00354469	2.13E-05
2.34902	0.00390659	2.22E-05
2.35373	0.0045444	2.39E-05
2.35844	0.00559009	2.65E-05
2.36316	0.00658988	2.87E-05
2.36789	0.00708069	2.97E-05
2.37263	0.00673627	2.90E-05
2.37738	0.00506673	2.51E-05
2.38214	0.00318983	1.99E-05
2.38691	0.00231654	1.69E-05
2.39169	0.00205593	1.59E-05
2.39648	0.00198288	1.55E-05
2.40128	0.00192408	1.53E-05
2.40608	0.00190101	1.52E-05
2.4109	0.00187718	1.50E-05
2.41573	0.00190794	1.51E-05
2.42056	0.00193231	1.52E-05
2.42541	0.00194369	1.52E-05
2.43026	0.0019675	1.53E-05
2.43513	0.00198267	1.53E-05
2.44001	0.00201028	1.54E-05
2.44489	0.00198823	1.53E-05
2.44979	0.00201124	1.54E-05
2.45469	0.0020078	1.53E-05
2.4596	0.00204508	1.55E-05
2.46453	0.00202722	1.54E-05
2.46946	0.0020349	1.54E-05
2.47441	0.00201403	1.53E-05
2.47936	0.00206738	1.54E-05
2.48432	0.00209733	1.56E-05
2.4893	0.0021222	1.56E-05
2.49428	0.00212386	1.56E-05
2.49927	0.00212115	1.56E-05
2.50428	0.00218237	1.57E-05
2.50929	0.00221915	1.59E-05
2.51431	0.00225734	1.60E-05
2.51935	0.00232819	1.63E-05
2.52439	0.00236655	1.63E-05
2.52945	0.00243797	1.66E-05
2.53451	0.00249329	1.67E-05
2.53958	0.00259923	1.71E-05
2.54467	0.00269007	1.73E-05
2.54976	0.00272938	1.75E-05
2.55487	0.00274319	1.74E-05
2.55998	0.00282524	1.77E-05
2.56511	0.00287445	1.78E-05
2.57024	0.00298632	1.82E-05
2.57539	0.00303247	1.83E-05
2.58054	0.00312544	1.85E-05
2.58571	0.00327613	1.90E-05
2.59089	0.00338913	1.92E-05
2.59607	0.00359384	1.98E-05
2.60127	0.00380363	2.04E-05
2.60648	0.00406225	2.10E-05
2.6117	0.00438145	2.18E-05
2.61693	0.00472882	2.26E-05
2.62217	0.00513263	2.35E-05
2.62741	0.00558306	2.45E-05
2.63267	0.00617752	2.57E-05
2.63795	0.00689609	2.72E-05
2.64323	0.00791914	2.91E-05
2.64852	0.00947948	3.17E-05
2.65382	0.0113065	3.46E-05
2.65913	0.0125824	3.64E-05
2.66446	0.0135117	3.78E-05
2.66979	0.0129233	3.71E-05
2.67514	0.0126592	3.70E-05
2.68049	0.0146723	3.99E-05
2.68586	0.0178478	4.41E-05
2.69124	0.0218829	4.89E-05
2.69662	0.025854	5.32E-05
2.70202	0.0290311	5.62E-05
2.70743	0.0301161	5.70E-05
2.71285	0.0283924	5.51E-05
2.71828	0.0266715	5.35E-05
2.72372	0.0236339	5.08E-05
2.72918	0.0167181	4.35E-05
2.73464	0.00834516	3.13E-05
2.74012	0.00407977	2.17E-05
2.7456	0.00304562	1.85E-05
2.7511	0.00282752	1.78E-05
2.75661	0.00278228	1.77E-05
2.76213	0.0027797	1.77E-05
2.76765	0.00275085	1.76E-05
2.7732	0.00275892	1.76E-05
2.77875	0.00275816	1.76E-05
2.78431	0.00273949	1.76E-05
2.78988	0.00281887	1.78E-05
2.79547	0.00281328	1.78E-05
2.80107	0.00286788	1.80E-05
2.80667	0.00289138	1.81E-05
2.81229	0.00295734	1.83E-05
2.81792	0.00303367	1.85E-05
2.82357	0.00312193	1.88E-05
2.82922	0.00319449	1.90E-05
2.83488	0.00319521	1.90E-05
2.84056	0.00323657	1.91E-05
2.84624	0.00311626	1.88E-05
2.85194	0.00301957	1.85E-05
2.85765	0.00301784	1.84E-05
2.86337	0.00304991	1.85E-05
2.86911	0.00303317	1.85E-05
2.87485	0.00303504	1.85E-05
2.88061	0.0030941	1.86E-05
2.88637	0.00313962	1.88E-05
2.89215	0.00315936	1.88E-05
2.89794	0.00318862	1.89E-05
2.90374	0.00327882	1.92E-05
2.90956	0.00332376	1.93E-05
2.91538	0.00331345	1.93E-05
2.92122	0.00340003	1.96E-05
2.92707	0.00340388	1.96E-05
2.93293	0.00341959	1.96E-05
2.9388	0.00351411	2.00E-05
2.94468	0.00356475	2.01E-05
2.95058	0.00360165	2.02E-05
2.95648	0.00367551	2.05E-05
2.9624	0.00369676	2.05E-05
2.96833	0.00376648	2.07E-05
2.97428	0.0039144	2.11E-05
2.98023	0.00407667	2.15E-05
2.9862	0.00420082	2.18E-05
2.99217	0.00437227	2.23E-05
2.99816	0.00457402	2.27E-05
3.00417	0.00477118	2.32E-05
3.01018	0.00501829	2.38E-05
3.01621	0.00535342	2.45E-05
3.02225	0.00575465	2.54E-05
3.0283	0.00623385	2.63E-05
3.03436	0.00679951	2.75E-05
3.04043	0.00775699	2.92E-05
3.04652	0.00912122	3.17E-05
3.05262	0.0104604	3.38E-05
3.05873	0.0115835	3.55E-05
3.06486	0.0117963	3.57E-05
3.07099	0.0107242	3.39E-05
3.07714	0.00978584	3.23E-05
3.0833	0.00927018	3.13E-05
3.08947	0.0093216	3.14E-05
3.09566	0.0104517	3.32E-05
3.10186	0.0122336	3.59E-05
3.10807	0.014291	3.87E-05
3.11429	0.0163566	4.12E-05
3.12052	0.0181315	4.33E-05
3.12677	0.0185459	4.36E-05
3.13303	0.0184389	4.35E-05
3.1393	0.0175782	4.26E-05
3.14559	0.0145433	3.91E-05
3.15188	0.0102112	3.30E-05
3.15819	0.00571769	2.49E-05
3.16452	0.00328413	1.86E-05
3.17085	0.00279856	1.71E-05
3.1772	0.00271034	1.68E-05
3.18356	0.00270818	1.68E-05
3.18993	0.0026985	1.67E-05
3.19632	0.00270534	1.67E-05
3.20272	0.00271118	1.67E-05
3.20913	0.00272493	1.68E-05
3.21556	0.00274759	1.68E-05
3.22199	0.00272039	1.67E-05
3.22844	0.00271086	1.66E-05
3.23491	0.0027563	1.68E-05
3.24138	0.00274857	1.67E-05
3.24787	0.00274823	1.67E-05
3.25438	0.00278896	1.68E-05
3.26089	0.00274924	1.67E-05
3.26742	0.00277159	1.67E-05
3.27396	0.00279371	1.68E-05
3.28051	0.00280922	1.68E-05
3.28708	0.00282212	1.68E-05
3.29366	0.00278907	1.67E-05
3.30026	0.00279202	1.67E-05
3.30686	0.0027794	1.66E-05
3.31348	0.00281824	1.67E-05
3.32012	0.00280298	1.66E-05
3.32677	0.00280839	1.66E-05
3.33343	0.00286967	1.68E-05
3.3401	0.00293768	1.70E-05
3.34679	0.00297187	1.71E-05
3.35349	0.00299673	1.72E-05
3.3602	0.00285871	1.67E-05
3.36693	0.00267637	1.62E-05
3.37367	0.00258909	1.59E-05
3.38042	0.00258705	1.59E-05
3.38719	0.00255616	1.58E-05
3.39397	0.0025734	1.58E-05
3.40077	0.00254223	1.57E-05
3.40757	0.00257428	1.58E-05
3.4144	0.00255901	1.57E-05
3.42123	0.00256721	1.58E-05
3.42808	0.00257801	1.58E-05
3.43494	0.0025642	1.57E-05
3.44182	0.00255714	1.57E-05
3.44871	0.00256792	1.57E-05
3.45561	0.00256446	1.57E-05
3.46253	0.00257812	1.57E-05
3.46947	0.0026098	1.58E-05
3.47641	0.00256924	1.56E-05
3.48337	0.00257566	1.56E-05
3.49034	0.00257461	1.56E-05
3.49733	0.00253709	1.55E-05
3.50433	0.00259065	1.56E-05
3.51135	0.00257311	1.55E-05
3.51838	0.00259732	1.56E-05
3.52542	0.00258434	1.55E-05
3.53248	0.00259751	1.56E-05
3.53955	0.00260398	1.56E-05
3.54664	0.00258575	1.55E-05
3.55374	0.00262498	1.56E-05
3.56085	0.00260937	1.56E-05
3.56798	0.0026264	1.56E-05
3.57513	0.00266386	1.57E-05
3.58228	0.00265876	1.57E-05
3.58946	0.00264823	1.56E-05
3.59664	0.00266787	1.57E-05
3.60384	0.00268261	1.57E-05
3.61106	0.00267883	1.57E-05
3.61829	0.00269062	1.57E-05
3.62553	0.00268131	1.57E-05
3.63279	0.00269338	1.57E-05
3.64006	0.00265368	1.56E-05
3.64735	0.0027023	1.57E-05
3.65465	0.00266887	1.56E-05
3.66197	0.00269449	1.57E-05
3.6693	0.00266496	1.55E-05
3.67664	0.00265109	1.55E-05
3.684	0.00264915	1.55E-05
3.69138	0.00263733	1.54E-05
3.69877	0.00261528	1.53E-05
3.70618	0.00259955	1.53E-05
3.7136	0.00259443	1.53E-05
3.72103	0.00257591	1.52E-05
3.72848	0.00258876	1.52E-05
3.73594	0.00258075	1.52E-05
3.74342	0.0025448	1.51E-05
3.75092	0.00254656	1.51E-05
3.75843	0.00254091	1.50E-05
3.76595	0.00255312	1.51E-05
3.77349	0.00252669	1.50E-05
3.78105	0.00251053	1.50E-05
3.78861	0.00252262	1.50E-05
3.7962	0.00253164	1.50E-05
3.8038	0.00253337	1.50E-05
3.81141	0.00253222	1.50E-05
3.81905	0.00252768	1.50E-05
3.82669	0.00254516	1.50E-05
3.83435	0.00253363	1.50E-05
3.84203	0.00254162	1.50E-05
3.84972	0.00253092	1.50E-05
3.85743	0.00255604	1.51E-05
3.86515	0.00255285	1.50E-05
3.87289	0.002537	1.50E-05
3.88064	0.00247528	1.48E-05
3.88841	0.00247064	1.48E-05
3.8962	0.00245371	1.47E-05
3.904	0.00247291	1.48E-05
3.91181	0.0024978	1.48E-05
3.91964	0.00246605	1.47E-05
3.92749	0.00253595	1.49E-05
3.93535	0.00252798	1.49E-05
3.94323	0.00249677	1.48E-05
3.95113	0.00250789	1.48E-05
3.95904	0.0025003	1.48E-05
3.96696	0.00253934	1.49E-05
3.9749	0.00253039	1.49E-05
3.98286	0.00254093	1.49E-05
3.99083	0.00256129	1.50E-05
3.99882	0.00257463	1.50E-05
4.00683	0.00258443	1.50E-05
4.01485	0.00259214	1.51E-05
4.02289	0.00260352	1.51E-05
4.03094	0.00261032	1.51E-05
4.03901	0.00259765	1.51E-05
4.0471	0.00264393	1.52E-05
4.0552	0.00268646	1.54E-05
4.06332	0.0027183	1.54E-05
4.07146	0.0027837	1.56E-05
4.07961	0.00291599	1.60E-05
4.08777	0.00303857	1.64E-05
4.09596	0.00319469	1.68E-05
4.10416	0.00322964	1.69E-05
4.11237	0.0032215	1.69E-05
4.12061	0.00303572	1.64E-05
4.12886	0.0028988	1.61E-05
4.13712	0.0028519	1.59E-05
4.1454	0.0029346	1.62E-05
4.1537	0.00301962	1.65E-05
4.16202	0.00307044	1.67E-05
4.17035	0.00311081	1.68E-05
4.1787	0.00319415	1.70E-05
4.18707	0.003233	1.71E-05
4.19545	0.00326558	1.73E-05
4.20385	0.00335951	1.75E-05
4.21226	0.00351199	1.79E-05
4.2207	0.00356862	1.81E-05
4.22915	0.00372861	1.85E-05
4.23761	0.0038753	1.88E-05
4.2461	0.00396684	1.91E-05
4.2546	0.00413988	1.95E-05
4.26312	0.00434072	1.99E-05
4.27165	0.00456653	2.04E-05
4.2802	0.00483319	2.10E-05
4.28877	0.00520445	2.18E-05
4.29736	0.00578356	2.30E-05
4.30596	0.00686605	2.50E-05
4.31458	0.00801721	2.71E-05
4.32322	0.00896073	2.86E-05
4.33188	0.00922737	2.91E-05
4.34055	0.00847474	2.78E-05
4.34924	0.00764445	2.63E-05
4.35794	0.00783799	2.65E-05
4.36667	0.00864521	2.78E-05
4.37541	0.010017	2.98E-05
4.38417	0.0129254	3.38E-05
4.39295	0.0173313	3.90E-05
4.40174	0.0217676	4.36E-05
4.41055	0.0248548	4.67E-05
4.41938	0.0241352	4.61E-05
4.42823	0.0184007	4.06E-05
4.4371	0.0133227	3.49E-05
4.44598	0.0098117	3.05E-05
4.45488	0.00675247	2.56E-05
4.4638	0.00513737	2.25E-05
4.47274	0.00373175	1.91E-05
4.48169	0.00301852	1.71E-05
4.49066	0.0029004	1.67E-05
4.49965	0.00291026	1.67E-05
4.50866	0.00297267	1.69E-05
4.51769	0.00312192	1.73E-05
4.52673	0.00328517	1.78E-05
4.5358	0.00337198	1.80E-05
4.54488	0.00326888	1.77E-05
4.55398	0.00311149	1.74E-05
4.56309	0.00294904	1.69E-05
4.57223	0.00283506	1.66E-05
4.58138	0.00282998	1.66E-05
4.59055	0.0028315	1.66E-05
4.59974	0.0028546	1.67E-05
4.60895	0.00290511	1.69E-05
4.61818	0.00293624	1.70E-05
4.62742	0.00295088	1.71E-05
4.63669	0.00300017	1.72E-05
4.64597	0.00301939	1.73E-05
4.65527	0.00304693	1.74E-05
4.66459	0.00307284	1.76E-05
4.67393	0.0031582	1.78E-05
4.68329	0.00318746	1.79E-05
4.69266	0.00334318	1.84E-05
4.70206	0.00349356	1.88E-05
4.71147	0.00392303	2.00E-05
4.7209	0.00468864	2.19E-05
4.73036	0.00535144	2.35E-05
4.73983	0.00573655	2.44E-05
4.74932	0.00544044	2.39E-05
4.75882	0.00437343	2.15E-05
4.76835	0.00347487	1.92E-05
4.7779	0.00328365	1.87E-05
4.78746	0.00321108	1.85E-05
4.79705	0.00319931	1.85E-05
4.80665	0.00319726	1.86E-05
4.81627	0.00315625	1.86E-05
4.82592	0.00318299	1.87E-05
4.83558	0.00333425	1.93E-05
4.84526	0.00337214	1.95E-05
4.85496	0.00348092	1.99E-05
4.86468	0.00357985	2.02E-05
4.87442	0.00370336	2.07E-05
4.88418	0.00394759	2.14E-05
4.89395	0.00415696	2.21E-05
4.90375	0.00482765	2.39E-05
4.91357	0.00587047	2.64E-05
4.92341	0.00691429	2.89E-05
4.93326	0.00753553	3.04E-05
4.94314	0.00733079	3.02E-05
4.95304	0.00589199	2.72E-05
4.96295	0.00466931	2.43E-05
4.97289	0.00424603	2.33E-05
4.98284	0.00422491	2.33E-05
4.99282	0.00428869	2.36E-05
5.00281	0.00438017	2.40E-05
5.01283	0.00448692	2.43E-05
5.02287	0.00455474	2.47E-05
5.03292	0.00469513	2.52E-05
5.043	0.00483034	2.56E-05
5.05309	0.00498116	2.61E-05
5.06321	0.00534201	2.72E-05
5.07335	0.0059275	2.87E-05
5.0835	0.00664695	3.05E-05
5.09368	0.00748128	3.25E-05
5.10388	0.00812768	3.40E-05
5.1141	0.00843699	3.48E-05
5.12433	0.00898141	3.65E-05
5.13459	0.0104905	3.95E-05
5.14487	0.0131585	4.45E-05
5.15517	0.0178982	5.21E-05
5.16549	0.0235731	6.04E-05
5.17583	0.0285134	6.68E-05
5.1862	0.0282021	6.66E-05
5.19658	0.0236081	6.13E-05
5.20698	0.0213575	5.89E-05
5.21741	0.0187749	5.60E-05
5.22785	0.0142009	4.99E-05
5.23832	0.00826586	3.87E-05
5.24881	0.00449063	2.80E-05
5.25931	0.00352284	2.46E-05
5.26984	0.00340062	2.42E-05
5.28039	0.00342565	2.44E-05
5.29096	0.00352255	2.49E-05
5.30156	0.00371058	2.56E-05
5.31217	0.0039409	2.65E-05
5.32281	0.00414995	2.73E-05
5.33346	0.00425762	2.77E-05
5.34414	0.00390848	2.69E-05
5.35484	0.0037827	2.67E-05
5.36556	0.00398316	2.76E-05
5.3763	0.00436368	2.91E-05
5.38706	0.00490589	3.10E-05
5.39785	0.00573368	3.39E-05
5.40866	0.00655775	3.63E-05
5.41948	0.00682155	3.73E-05
5.43033	0.00652276	3.61E-05
5.44121	0.00673391	3.69E-05
5.4521	0.006773	3.77E-05
5.46301	0.00561848	3.52E-05
5.47395	0.00400234	3.00E-05
5.48491	0.00331785	2.71E-05
5.49589	0.00314862	2.65E-05
5.50689	0.00317356	2.67E-05
5.51792	0.00317765	2.69E-05
5.52896	0.00317285	2.70E-05
5.54003	0.00325856	2.76E-05
5.55112	0.0032297	2.76E-05
5.56224	0.00324932	2.79E-05
5.57337	0.00326984	2.82E-05
5.58453	0.00327591	2.83E-05
5.59571	0.00335359	2.89E-05
5.60691	0.00346237	2.94E-05
5.61814	0.00365546	3.05E-05
5.62939	0.00389173	3.16E-05
5.64066	0.00418901	3.28E-05
5.65195	0.00440492	3.40E-05
5.66326	0.00411266	3.32E-05
5.6746	0.00373269	3.17E-05
5.68596	0.00351143	3.08E-05
5.69735	0.00351995	3.11E-05
5.70875	0.00344214	3.10E-05
5.72018	0.00346057	3.10E-05
5.73163	0.00351241	3.15E-05
5.74311	0.00351576	3.17E-05
5.75461	0.00360726	3.22E-05
5.76613	0.00372251	3.29E-05
5.77767	0.0038936	3.38E-05
5.78924	0.00420576	3.54E-05
5.80083	0.00477292	3.77E-05
5.81244	0.00525217	3.99E-05
5.82408	0.00497529	3.90E-05
5.83574	0.00419259	3.61E-05
5.84742	0.0037891	3.44E-05
5.85913	0.00360809	3.37E-05
5.87086	0.00362321	3.40E-05
5.88261	0.00360217	3.40E-05
5.89439	0.0035226	3.37E-05
5.90619	0.00356777	3.41E-05
5.91801	0.00361963	3.45E-05
5.92986	0.00363318	3.47E-05
5.94173	0.00360161	3.47E-05
5.95363	0.00369759	3.53E-05
5.96555	0.0037069	3.55E-05
5.97749	0.00365788	3.55E-05
5.98946	0.0036196	3.55E-05
6.00145	0.00356248	3.53E-05
6.01346	0.00352361	3.53E-05
6.0255	0.003532	3.55E-05
6.03756	0.00352842	3.56E-05
6.04965	0.00355699	3.59E-05
6.06176	0.00352384	3.60E-05
6.0739	0.00358211	3.64E-05
6.08606	0.00356033	3.63E-05
6.09824	0.00358171	3.65E-05
6.11045	0.00364087	3.70E-05
6.12268	0.00366246	3.73E-05
6.13494	0.00387227	3.85E-05
6.14722	0.00399377	3.91E-05
6.15953	0.00410114	3.97E-05
6.17186	0.00389961	3.89E-05
6.18422	0.00379865	3.87E-05
6.1966	0.00397216	3.96E-05
6.209	0.00408658	4.04E-05
6.22144	0.00425982	4.12E-05
6.23389	0.00488237	4.43E-05
6.24637	0.00555422	4.74E-05
6.25888	0.00607994	4.96E-05
6.27141	0.00672999	5.23E-05
6.28396	0.00735556	5.49E-05
6.29654	0.00669873	5.30E-05
6.30915	0.00561297	4.92E-05
6.32178	0.00423341	4.30E-05
6.33443	0.00359873	3.94E-05
6.34712	0.00359062	3.95E-05
6.35982	0.00347493	3.91E-05
6.37256	0.00342577	3.87E-05
6.38531	0.00337082	3.88E-05
6.3981	0.0034183	3.91E-05
6.41091	0.00348962	3.96E-05
6.42374	0.00357672	4.03E-05
6.4366	0.00356349	4.04E-05
6.44949	0.00356496	4.05E-05
6.4624	0.00354815	4.07E-05
6.47534	0.00361116	4.13E-05
6.4883	0.00363948	4.16E-05
6.50129	0.00364187	4.19E-05
6.51431	0.0037446	4.26E-05
6.52735	0.00368561	4.25E-05
6.54042	0.00391061	4.41E-05
6.55351	0.00379585	4.36E-05
6.56663	0.00387491	4.41E-05
6.57978	0.00398828	4.52E-05
6.59295	0.00406068	4.58E-05
6.60615	0.00416783	4.64E-05
6.61937	0.00424741	4.72E-05
6.63262	0.00432062	4.80E-05
6.6459	0.00438422	4.83E-05
6.65921	0.00447968	4.90E-05
6.67254	0.00483071	5.14E-05
6.6859	0.00525446	5.36E-05
6.69928	0.00607215	5.76E-05
6.7127	0.00690783	6.17E-05
6.72613	0.00648209	6.00E-05
6.7396	0.00608932	5.84E-05
6.75309	0.00677327	6.20E-05
6.76661	0.00725719	6.39E-05
6.78016	0.0086934	6.98E-05
6.79373	0.0127459	8.47E-05
6.80733	0.0185512	0.000102083
6.82096	0.0188819	0.000103828
6.83462	0.0145956	9.23E-05
6.8483	0.0146268	9.25E-05
6.86201	0.0156996	9.75E-05
6.87575	0.0134411	9.14E-05
6.88951	0.00842269	7.25E-05
6.90331	0.00555541	5.85E-05
6.91713	0.00550212	5.82E-05
6.93098	0.00616954	6.18E-05
6.94485	0.0068406	6.55E-05
6.95876	0.00813316	7.19E-05
6.97269	0.0122904	8.90E-05
6.98665	0.0174073	0.00010704
7.00063	0.0171847	0.000106623
7.01465	0.0132949	9.26E-05
7.02869	0.012459	8.95E-05
7.04276	0.0111708	8.52E-05
7.05686	0.0093046	7.88E-05
7.07099	0.00639431	6.58E-05
7.08515	0.00472461	5.64E-05
7.09933	0.00452362	5.45E-05
7.11354	0.00520405	5.88E-05
7.12779	0.00574084	6.18E-05
7.14206	0.00503328	5.84E-05
7.15635	0.00418439	5.32E-05
7.17068	0.00401945	5.23E-05
7.18504	0.0039287	5.20E-05
7.19942	0.00389716	5.16E-05
7.21383	0.00395041	5.23E-05
7.22828	0.00387665	5.21E-05
7.24275	0.00395096	5.25E-05
7.25725	0.00404189	5.36E-05
7.27178	0.00397231	5.30E-05
7.28633	0.00397746	5.31E-05
7.30092	0.00403625	5.40E-05
7.31554	0.00414652	5.45E-05
7.33018	0.00409725	5.42E-05
7.34486	0.0043911	5.65E-05
7.35956	0.00496817	6.00E-05
7.3743	0.00580967	6.49E-05
7.38906	0.00634969	6.84E-05
7.40385	0.00543719	6.35E-05
7.41868	0.00446297	5.74E-05
7.43353	0.00419942	5.57E-05
7.44841	0.00425307	5.64E-05
7.46332	0.00419047	5.60E-05
7.47826	0.00426633	5.65E-05
7.49324	0.00424742	5.63E-05
7.50824	0.00453381	5.87E-05
7.52327	0.0049225	6.11E-05
7.53833	0.00505755	6.18E-05
7.55342	0.00507126	6.18E-05
7.56854	0.00460776	5.95E-05
7.5837	0.00479358	6.10E-05
7.59888	0.00503939	6.24E-05
7.61409	0.00538463	6.45E-05
7.62933	0.00665212	7.12E-05
7.64461	0.00892835	8.22E-05
7.65991	0.010693	9.01E-05
7.67525	0.00919706	8.42E-05
7.69061	0.00818874	7.99E-05
7.70601	0.00904578	8.47E-05
7.72144	0.00950798	8.88E-05
7.7369	0.00734651	7.94E-05
7.75239	0.00491905	6.45E-05
7.76791	0.00427062	5.99E-05
7.78346	0.00409566	5.85E-05
7.79904	0.00409051	5.85E-05
7.81465	0.00419865	5.96E-05
7.8303	0.00419604	6.00E-05
7.84598	0.00434763	6.11E-05
7.86168	0.00445125	6.20E-05
7.87742	0.00454183	6.26E-05
7.89319	0.00460649	6.33E-05
7.90899	0.00447031	6.24E-05
7.92483	0.00456649	6.34E-05
7.94069	0.00456815	6.32E-05
7.95659	0.00474156	6.46E-05
7.97252	0.00516407	6.76E-05
7.98848	0.00622632	7.42E-05
8.00447	0.00667832	7.68E-05
8.0205	0.00557918	7.05E-05
8.03656	0.00512019	6.79E-05
8.05265	0.00530332	6.90E-05
8.06877	0.00558164	7.10E-05
8.08492	0.00564351	7.15E-05
8.10111	0.00697038	7.95E-05
8.11733	0.00872562	8.92E-05
8.13358	0.00826726	8.68E-05
8.14986	0.00806081	8.55E-05
8.16618	0.00924697	9.15E-05
8.18252	0.00967099	9.42E-05
8.19891	0.00852913	8.92E-05
8.21532	0.00629169	7.71E-05
8.23177	0.0047535	6.65E-05
8.24825	0.00428246	6.31E-05
8.26476	0.00423027	6.26E-05
8.28131	0.00416488	6.24E-05
8.29789	0.0041632	6.25E-05
8.3145	0.00422953	6.32E-05
8.33114	0.00433152	6.40E-05
8.34782	0.00439473	6.45E-05
8.36453	0.00429191	6.40E-05
8.38128	0.00419643	6.33E-05
8.39806	0.00408469	6.25E-05
8.41487	0.00427698	6.40E-05
8.43172	0.0044795	6.56E-05
8.4486	0.00473434	6.76E-05
8.46551	0.00473514	6.79E-05
8.48246	0.00438911	6.58E-05
8.49944	0.0043021	6.48E-05
8.51646	0.00426503	6.46E-05
8.53351	0.00431028	6.53E-05
8.55059	0.00429227	6.52E-05
8.56771	0.00429115	6.54E-05
8.58486	0.00430686	6.57E-05
8.60205	0.0043782	6.64E-05
8.61927	0.00442642	6.69E-05
8.63653	0.0044315	6.70E-05
8.65382	0.00450166	6.79E-05
8.67114	0.00440318	6.74E-05
8.6885	0.00462686	6.89E-05
8.7059	0.00466763	6.95E-05
8.72333	0.00467008	6.98E-05
8.74079	0.0048418	7.11E-05
8.75829	0.00520285	7.38E-05
8.77582	0.00582582	7.81E-05
8.79339	0.00576742	7.81E-05
8.811	0.00581138	7.82E-05
8.82864	0.00655783	8.25E-05
8.84631	0.00733191	8.76E-05
8.86402	0.00689377	8.51E-05
8.88177	0.00639331	8.21E-05
8.89955	0.00594786	8.00E-05
8.91737	0.00522472	7.54E-05
8.93522	0.00505591	7.42E-05
8.95311	0.00488949	7.31E-05
8.97103	0.00479965	7.25E-05
8.98899	0.0048791	7.31E-05
9.00699	0.00482466	7.28E-05
9.02502	0.00507713	7.48E-05
9.04309	0.00500648	7.45E-05
9.06119	0.00493949	7.39E-05
9.07933	0.00556901	7.86E-05
9.09751	0.00599031	8.20E-05
9.11572	0.00605059	8.21E-05
9.13397	0.0057168	8.00E-05
9.15226	0.00556307	7.94E-05
9.17058	0.00631897	8.45E-05
9.18894	0.00662241	8.65E-05
9.20734	0.00745644	9.18E-05
9.22577	0.00945868	0.000103338
9.24424	0.0120149	0.000116464
9.26275	0.0117178	0.000115222
9.28129	0.0101002	0.000107111
9.29987	0.0103375	0.000108809
9.31849	0.00963704	0.000105725
9.33715	0.00923547	0.00010393
9.35584	0.00847311	9.99E-05
9.37457	0.00935395	0.000104598
9.39334	0.00928791	0.000104711
9.41214	0.00780732	9.55E-05
9.43099	0.00794821	9.58E-05
9.44987	0.00829628	9.82E-05
9.46879	0.0072303	9.25E-05
9.48774	0.00573324	8.29E-05
9.50674	0.00484141	7.56E-05
9.52577	0.00479464	7.53E-05
9.54484	0.00474968	7.51E-05
9.56395	0.00498919	7.69E-05
9.5831	0.00524646	7.94E-05
9.60228	0.00543045	8.06E-05
9.62151	0.00539539	8.07E-05
9.64077	0.00512254	7.87E-05
9.66007	0.00515175	7.91E-05
9.67941	0.00567359	8.27E-05
9.69879	0.00629433	8.73E-05
9.7182	0.00596875	8.59E-05
9.73766	0.00542272	8.14E-05
9.75715	0.00540707	8.18E-05
9.77669	0.00561666	8.33E-05
9.79626	0.00603819	8.67E-05
9.81587	0.00603975	8.68E-05
9.83552	0.00527417	8.12E-05
9.85522	0.00550108	8.30E-05
9.87495	0.00610332	8.77E-05
9.89471	0.00637496	8.97E-05
9.91452	0.00617483	8.79E-05
9.93437	0.00664592	9.15E-05
9.95426	0.00715972	9.53E-05
9.97419	0.0077696	9.94E-05
