# Supplementary material for: Topological transitions among skyrmion- and hedgehog-lattice states in cubic chiral magnets
Source: Nat Commun. 2019 Mar 5;10:1059. doi: 10.1038/s41467-019-08985-6 (PMC6401095; doi:10.1038/s41467-019-08985-6)
Supplement: Supplementary file 2 — Source Data [file 41467_2019_8985_MOESM2_ESM.zip › supplementary figure 6/Fig.S6a/180416_x02_Iq_2K_BW-BW.dat]

q	intensity	error
1	0	-1
1.002	0	-1
1.00401	0	-1
1.00602	0	-1
1.00803	0	-1
1.01005	0	-1
1.01207	0	-1
1.0141	0	-1
1.01613	0	-1
1.01816	0	-1
1.0202	0	-1
1.02224	0	-1
1.02429	0	-1
1.02634	0	-1
1.0284	0	-1
1.03045	0	-1
1.03252	0	-1
1.03458	0	-1
1.03666	0	-1
1.03873	0	-1
1.04081	0	-1
1.04289	0	-1
1.04498	0	-1
1.04707	0	-1
1.04917	0	-1
1.05127	0	-1
1.05338	0	-1
1.05548	0	-1
1.0576	0	-1
1.05972	0	-1
1.06184	0	-1
1.06396	0	-1
1.06609	0	-1
1.06823	0	-1
1.07037	0	-1
1.07251	0	-1
1.07466	0	-1
1.07681	0	-1
1.07896	0	-1
1.08112	0	-1
1.08329	0	-1
1.08546	0	-1
1.08763	0	-1
1.08981	0	-1
1.09199	0	-1
1.09417	0	-1
1.09636	0	-1
1.09856	0	-1
1.10076	0	-1
1.10296	0	-1
1.10517	0	-1
1.10738	0	-1
1.1096	0	-1
1.11182	0	-1
1.11405	0	-1
1.11628	0	-1
1.11851	0	-1
1.12075	0	-1
1.123	0	-1
1.12524	0	-1
1.1275	0	-1
1.12975	0	-1
1.13202	0	-1
1.13428	0	-1
1.13655	0	-1
1.13883	0	-1
1.14111	0	-1
1.14339	0	-1
1.14568	0	-1
1.14798	0	-1
1.15027	0	-1
1.15258	0	-1
1.15488	0	-1
1.1572	0	-1
1.15951	0	-1
1.16183	0	-1
1.16416	0	-1
1.16649	0	-1
1.16883	0	-1
1.17117	0	-1
1.17351	0	-1
1.17586	0	-1
1.17821	0	-1
1.18057	0	-1
1.18294	0	-1
1.1853	0	-1
1.18768	0	-1
1.19006	0	-1
1.19244	0	-1
1.19483	0	-1
1.19722	0	-1
1.19961	0	-1
1.20202	0	-1
1.20442	0	-1
1.20683	0	-1
1.20925	0	-1
1.21167	0	-1
1.2141	0	-1
1.21653	0	-1
1.21896	0	-1
1.2214	0	-1
1.22385	0	-1
1.2263	0	-1
1.22875	0	-1
1.23121	0	-1
1.23368	0	-1
1.23615	0	-1
1.23862	0	-1
1.2411	0	-1
1.24359	0	-1
1.24608	0	-1
1.24857	0	-1
1.25107	0	-1
1.25358	0	-1
1.25609	0	-1
1.2586	0	-1
1.26112	0	-1
1.26364	0	-1
1.26617	0	-1
1.26871	0	-1
1.27125	0	-1
1.27379	0	-1
1.27634	0	-1
1.2789	0	-1
1.28146	0	-1
1.28403	0	-1
1.2866	0	-1
1.28917	0	-1
1.29175	0	-1
1.29434	0	-1
1.29693	0	-1
1.29953	0	-1
1.30213	0	-1
1.30474	0	-1
1.30735	0	-1
1.30996	0	-1
1.31259	0	-1
1.31521	0	-1
1.31785	0	-1
1.32049	0	-1
1.32313	0	-1
1.32578	0	-1
1.32843	0	-1
1.33109	0	-1
1.33376	0	-1
1.33643	0	-1
1.3391	0	-1
1.34178	0	-1
1.34447	0	-1
1.34716	0	-1
1.34986	0	-1
1.35256	0	-1
1.35527	0	-1
1.35798	0	-1
1.3607	0	-1
1.36343	0	-1
1.36615	0	-1
1.36889	0	-1
1.37163	0	-1
1.37438	0	-1
1.37713	0	-1
1.37988	0	-1
1.38265	0	-1
1.38542	0	-1
1.38819	0	-1
1.39097	0	-1
1.39375	0	-1
1.39654	0	-1
1.39934	0	-1
1.40214	0	-1
1.40495	0	-1
1.40776	0	-1
1.41058	0	-1
1.4134	0	-1
1.41623	0	-1
1.41907	0	-1
1.42191	0	-1
1.42476	0	-1
1.42761	0	-1
1.43047	0	-1
1.43333	0	-1
1.4362	0	-1
1.43907	0	-1
1.44196	0	-1
1.44484	0	-1
1.44773	0	-1
1.45063	0	-1
1.45354	0	-1
1.45645	0	-1
1.45936	0	-1
1.46228	0	-1
1.46521	0	-1
1.46815	0	-1
1.47108	0	-1
1.47403	0	-1
1.47698	0	-1
1.47994	0	-1
1.4829	0	-1
1.48587	0	-1
1.48884	0	-1
1.49182	0	-1
1.49481	0	-1
1.4978	0	-1
1.5008	0	-1
1.50381	0	-1
1.50682	0	-1
1.50983	0	-1
1.51286	0	-1
1.51589	0	-1
1.51892	0	-1
1.52196	0	-1
1.52501	0	-1
1.52806	0	-1
1.53112	0	-1
1.53419	0	-1
1.53726	0.00204256	0.00204256
1.54034	0.00150868	0.000615945
1.54342	0.00138996	0.000358987
1.54651	0.00134104	0.00024907
1.54961	0.000872453	0.000154257
1.55271	0.000986493	0.000133058
1.55582	0.00128471	0.000127262
1.55893	0.0012012	0.000105006
1.56205	0.0013533	9.72E-05
1.56518	0.00121772	8.12E-05
1.56831	0.00139821	7.75E-05
1.57145	0.00144851	7.08E-05
1.5746	0.0014605	6.39E-05
1.57775	0.00151311	5.89E-05
1.58091	0.00138245	5.14E-05
1.58407	0.00140935	4.83E-05
1.58725	0.00144576	4.58E-05
1.59042	0.00142288	4.29E-05
1.59361	0.00153202	4.23E-05
1.5968	0.00149606	4.00E-05
1.59999	0.0016041	3.99E-05
1.6032	0.00161068	3.86E-05
1.60641	0.0015507	3.66E-05
1.60962	0.00161954	3.63E-05
1.61285	0.00160501	3.52E-05
1.61607	0.00162797	3.45E-05
1.61931	0.00166782	3.42E-05
1.62255	0.0016472	3.33E-05
1.6258	0.00173113	3.36E-05
1.62906	0.00167734	3.27E-05
1.63232	0.00170066	3.26E-05
1.63558	0.00175966	3.31E-05
1.63886	0.00170664	3.24E-05
1.64214	0.00172958	3.25E-05
1.64543	0.00175817	3.27E-05
1.64872	0.0016946	3.20E-05
1.65202	0.00179698	3.28E-05
1.65533	0.00178053	3.26E-05
1.65864	0.00173917	3.21E-05
1.66196	0.0017642	3.22E-05
1.66529	0.00177474	3.22E-05
1.66863	0.00174884	3.19E-05
1.67197	0.00173022	3.16E-05
1.67531	0.00171351	3.14E-05
1.67867	0.00174154	3.14E-05
1.68203	0.00170982	3.11E-05
1.6854	0.0017309	3.12E-05
1.68877	0.00176173	3.13E-05
1.69215	0.00172833	3.10E-05
1.69554	0.00175154	3.11E-05
1.69893	0.00171907	3.07E-05
1.70233	0.00177312	3.11E-05
1.70574	0.00179612	3.12E-05
1.70916	0.00181922	3.13E-05
1.71258	0.00174661	3.05E-05
1.71601	0.00177575	3.07E-05
1.71944	0.00180314	3.08E-05
1.72288	0.00179817	3.08E-05
1.72633	0.00183641	3.10E-05
1.72979	0.0018534	3.10E-05
1.73325	0.00185636	3.10E-05
1.73672	0.00188108	3.11E-05
1.7402	0.00185222	3.09E-05
1.74368	0.0017584	3.00E-05
1.74717	0.0017555	2.99E-05
1.75067	0.0017591	2.98E-05
1.75418	0.00178101	2.99E-05
1.75769	0.0017682	2.97E-05
1.76121	0.00176387	2.96E-05
1.76473	0.00174962	2.94E-05
1.76827	0.00177796	2.96E-05
1.77181	0.00175994	2.94E-05
1.77535	0.00179087	2.95E-05
1.77891	0.0018048	2.96E-05
1.78247	0.00178102	2.93E-05
1.78604	0.00181001	2.94E-05
1.78961	0.00169722	2.84E-05
1.7932	0.00178591	2.91E-05
1.79679	0.0017535	2.87E-05
1.80038	0.00172377	2.85E-05
1.80399	0.00177648	2.88E-05
1.8076	0.00175104	2.84E-05
1.81122	0.00176495	2.84E-05
1.81485	0.00177793	2.85E-05
1.81848	0.00174075	2.81E-05
1.82212	0.0018147	2.86E-05
1.82577	0.00177368	2.82E-05
1.82942	0.00178076	2.82E-05
1.83308	0.00179891	2.83E-05
1.83675	0.00186294	2.87E-05
1.84043	0.00187453	2.87E-05
1.84412	0.00188473	2.87E-05
1.84781	0.00193009	2.89E-05
1.85151	0.00195919	2.91E-05
1.85521	0.00198558	2.92E-05
1.85893	0.00204266	2.95E-05
1.86265	0.00205845	2.96E-05
1.86638	0.00215169	3.02E-05
1.87012	0.00225615	3.08E-05
1.87386	0.0023038	3.11E-05
1.87761	0.00233585	3.12E-05
1.88137	0.00248444	3.21E-05
1.88514	0.00251951	3.23E-05
1.88891	0.00270452	3.34E-05
1.89269	0.00285187	3.43E-05
1.89648	0.00307505	3.55E-05
1.90028	0.00336482	3.71E-05
1.90408	0.00361262	3.83E-05
1.90789	0.00402986	4.05E-05
1.91171	0.00461703	4.32E-05
1.91554	0.00523992	4.59E-05
1.91938	0.00619724	4.98E-05
1.92322	0.00758115	5.49E-05
1.92707	0.0097764	6.22E-05
1.93093	0.0120435	6.88E-05
1.93479	0.0134509	7.26E-05
1.93867	0.0132668	7.20E-05
1.94255	0.0105223	6.40E-05
1.94644	0.00607734	4.86E-05
1.95033	0.00332097	3.58E-05
1.95424	0.00247993	3.08E-05
1.95815	0.00227994	2.95E-05
1.96207	0.00202761	2.77E-05
1.966	0.00189545	2.67E-05
1.96993	0.00187679	2.66E-05
1.97388	0.00187061	2.64E-05
1.97783	0.00190219	2.66E-05
1.98179	0.00185795	2.62E-05
1.98576	0.00186669	2.62E-05
1.98973	0.00190152	2.64E-05
1.99372	0.00188543	2.62E-05
1.99771	0.0019116	2.63E-05
2.00171	0.0019073	2.62E-05
2.00571	0.00194196	2.65E-05
2.00973	0.00186141	2.58E-05
2.01375	0.00184081	2.56E-05
2.01778	0.00181517	2.54E-05
2.02182	0.00186343	2.57E-05
2.02587	0.0018716	2.57E-05
2.02993	0.00182155	2.53E-05
2.03399	0.00182798	2.53E-05
2.03806	0.00189728	2.57E-05
2.04214	0.00187749	2.55E-05
2.04623	0.00185532	2.53E-05
2.05033	0.00187061	2.54E-05
2.05443	0.00184129	2.51E-05
2.05855	0.001847	2.51E-05
2.06267	0.00187896	2.53E-05
2.0668	0.00185832	2.51E-05
2.07094	0.0018904	2.53E-05
2.07508	0.00191207	2.53E-05
2.07924	0.00188073	2.51E-05
2.0834	0.0018996	2.51E-05
2.08757	0.00183957	2.47E-05
2.09175	0.00186557	2.48E-05
2.09594	0.00186176	2.47E-05
2.10013	0.00184738	2.46E-05
2.10434	0.00182664	2.44E-05
2.10855	0.0018553	2.45E-05
2.11277	0.00182279	2.42E-05
2.117	0.00182419	2.42E-05
2.12124	0.00186777	2.44E-05
2.12549	0.00180056	2.39E-05
2.12974	0.00181854	2.40E-05
2.134	0.00178215	2.37E-05
2.13828	0.00181652	2.39E-05
2.14256	0.00178422	2.36E-05
2.14685	0.00182898	2.38E-05
2.15114	0.00181581	2.37E-05
2.15545	0.0018082	2.36E-05
2.15977	0.00182908	2.37E-05
2.16409	0.00177018	2.33E-05
2.16842	0.00178794	2.34E-05
2.17276	0.00179746	2.33E-05
2.17711	0.00176615	2.31E-05
2.18147	0.00177139	2.31E-05
2.18584	0.00180477	2.33E-05
2.19022	0.00182839	2.33E-05
2.1946	0.00181163	2.32E-05
2.19899	0.00180206	2.31E-05
2.2034	0.00179528	2.30E-05
2.20781	0.00186762	2.34E-05
2.21223	0.00183764	2.32E-05
2.21666	0.00188326	2.35E-05
2.22109	0.00186817	2.33E-05
2.22554	0.0018281	2.30E-05
2.23	0.00183792	2.30E-05
2.23446	0.00190742	2.34E-05
2.23893	0.00187424	2.31E-05
2.24342	0.00186261	2.30E-05
2.24791	0.00193436	2.34E-05
2.25241	0.00188237	2.31E-05
2.25692	0.00196119	2.35E-05
2.26144	0.00195061	2.34E-05
2.26596	0.00197854	2.35E-05
2.2705	0.00202695	2.38E-05
2.27505	0.00198795	2.35E-05
2.2796	0.00202505	2.37E-05
2.28416	0.0020162	2.36E-05
2.28874	0.00205024	2.38E-05
2.29332	0.00204186	2.37E-05
2.29791	0.00215697	2.43E-05
2.30251	0.00215307	2.43E-05
2.30712	0.002237	2.47E-05
2.31174	0.00233417	2.52E-05
2.31637	0.0024194	2.57E-05
2.321	0.00246216	2.58E-05
2.32565	0.00262712	2.66E-05
2.33031	0.00279945	2.75E-05
2.33497	0.00293502	2.81E-05
2.33965	0.00318165	2.91E-05
2.34433	0.00347017	3.04E-05
2.34902	0.00377939	3.16E-05
2.35373	0.00429427	3.37E-05
2.35844	0.00508925	3.66E-05
2.36316	0.00610858	4.00E-05
2.36789	0.00699351	4.28E-05
2.37263	0.00724597	4.34E-05
2.37738	0.00637258	4.07E-05
2.38214	0.00436223	3.36E-05
2.38691	0.00281229	2.69E-05
2.39169	0.00226479	2.41E-05
2.39648	0.00210404	2.32E-05
2.40128	0.00205048	2.28E-05
2.40608	0.0019755	2.23E-05
2.4109	0.00198205	2.23E-05
2.41573	0.00199589	2.24E-05
2.42056	0.00193904	2.20E-05
2.42541	0.00198182	2.22E-05
2.43026	0.00197406	2.21E-05
2.43513	0.00204705	2.25E-05
2.44001	0.00204154	2.24E-05
2.44489	0.00202721	2.23E-05
2.44979	0.00205594	2.24E-05
2.45469	0.00202642	2.22E-05
2.4596	0.00208893	2.26E-05
2.46453	0.00204815	2.23E-05
2.46946	0.0020684	2.24E-05
2.47441	0.00205687	2.23E-05
2.47936	0.00208405	2.24E-05
2.48432	0.00209143	2.24E-05
2.4893	0.00212057	2.25E-05
2.49428	0.00211803	2.25E-05
2.49927	0.00217369	2.27E-05
2.50428	0.0022242	2.29E-05
2.50929	0.00222256	2.29E-05
2.51431	0.00222841	2.29E-05
2.51935	0.00228881	2.32E-05
2.52439	0.00235381	2.35E-05
2.52945	0.0024019	2.37E-05
2.53451	0.00246232	2.39E-05
2.53958	0.00252206	2.42E-05
2.54467	0.00266118	2.48E-05
2.54976	0.00269268	2.50E-05
2.55487	0.00280573	2.54E-05
2.55998	0.00279222	2.54E-05
2.56511	0.00283789	2.55E-05
2.57024	0.00286619	2.56E-05
2.57539	0.00300965	2.63E-05
2.58054	0.00312218	2.68E-05
2.58571	0.00317563	2.69E-05
2.59089	0.00329972	2.74E-05
2.59607	0.00350496	2.83E-05
2.60127	0.00370773	2.90E-05
2.60648	0.00392868	2.99E-05
2.6117	0.00424286	3.10E-05
2.61693	0.00448688	3.19E-05
2.62217	0.00493776	3.34E-05
2.62741	0.00547188	3.51E-05
2.63267	0.00595187	3.66E-05
2.63795	0.00665833	3.87E-05
2.64323	0.00762594	4.13E-05
2.64852	0.00901101	4.48E-05
2.65382	0.0107339	4.88E-05
2.65913	0.0119623	5.14E-05
2.66446	0.0126091	5.29E-05
2.66979	0.0120557	5.19E-05
2.67514	0.0115222	5.12E-05
2.68049	0.0127102	5.38E-05
2.68586	0.0148019	5.81E-05
2.69124	0.0179605	6.40E-05
2.69662	0.0223483	7.14E-05
2.70202	0.0274405	7.90E-05
2.70743	0.0319434	8.50E-05
2.71285	0.0336981	8.72E-05
2.71828	0.0306255	8.33E-05
2.72372	0.0246829	7.52E-05
2.72918	0.0168202	6.31E-05
2.73464	0.00830207	4.50E-05
2.74012	0.00407933	3.13E-05
2.7456	0.00311468	2.71E-05
2.7511	0.00285443	2.58E-05
2.75661	0.00276178	2.54E-05
2.76213	0.0027284	2.53E-05
2.76765	0.00274533	2.54E-05
2.7732	0.00270411	2.51E-05
2.77875	0.00276415	2.54E-05
2.78431	0.00271722	2.53E-05
2.78988	0.00276915	2.55E-05
2.79547	0.00277564	2.55E-05
2.80107	0.00277425	2.55E-05
2.80667	0.00285388	2.59E-05
2.81229	0.00293725	2.63E-05
2.81792	0.00298711	2.65E-05
2.82357	0.00305911	2.68E-05
2.82922	0.00312387	2.71E-05
2.83488	0.0031732	2.74E-05
2.84056	0.00312905	2.72E-05
2.84624	0.00305655	2.69E-05
2.85194	0.00305511	2.69E-05
2.85765	0.0029409	2.63E-05
2.86337	0.00303779	2.68E-05
2.86911	0.00301647	2.66E-05
2.87485	0.00308019	2.69E-05
2.88061	0.00310424	2.70E-05
2.88637	0.00310576	2.70E-05
2.89215	0.00314603	2.72E-05
2.89794	0.0032242	2.76E-05
2.90374	0.00323144	2.76E-05
2.90956	0.00326263	2.77E-05
2.91538	0.00336508	2.82E-05
2.92122	0.0033913	2.84E-05
2.92707	0.00345303	2.86E-05
2.93293	0.00343803	2.85E-05
2.9388	0.00351033	2.90E-05
2.94468	0.00350511	2.89E-05
2.95058	0.00355384	2.91E-05
2.95648	0.00362325	2.95E-05
2.9624	0.003701	2.98E-05
2.96833	0.00374206	2.99E-05
2.97428	0.00385353	3.03E-05
2.98023	0.00404637	3.11E-05
2.9862	0.00413878	3.14E-05
2.99217	0.00427607	3.18E-05
2.99816	0.0045052	3.26E-05
3.00417	0.00470134	3.33E-05
3.01018	0.00499216	3.43E-05
3.01621	0.00526839	3.52E-05
3.02225	0.00560802	3.62E-05
3.0283	0.00603842	3.75E-05
3.03436	0.00655079	3.90E-05
3.04043	0.00722321	4.09E-05
3.04652	0.00838404	4.40E-05
3.05262	0.00987167	4.76E-05
3.05873	0.011362	5.09E-05
3.06486	0.0120651	5.24E-05
3.07099	0.0115599	5.11E-05
3.07714	0.0102069	4.78E-05
3.0833	0.00902251	4.48E-05
3.08947	0.00877336	4.41E-05
3.09566	0.00941058	4.56E-05
3.10186	0.0104618	4.80E-05
3.10807	0.0121649	5.16E-05
3.11429	0.0146164	5.65E-05
3.12052	0.0172254	6.11E-05
3.12677	0.0199021	6.54E-05
3.13303	0.0208541	6.70E-05
3.1393	0.0201346	6.58E-05
3.14559	0.0169668	6.08E-05
3.15188	0.0112947	5.02E-05
3.15819	0.00575768	3.62E-05
3.16452	0.00328424	2.69E-05
3.17085	0.00281933	2.48E-05
3.1772	0.00273597	2.44E-05
3.18356	0.0027519	2.45E-05
3.18993	0.00270662	2.42E-05
3.19632	0.00269421	2.41E-05
3.20272	0.0027211	2.42E-05
3.20913	0.00269013	2.41E-05
3.21556	0.00273413	2.42E-05
3.22199	0.00276405	2.43E-05
3.22844	0.00275907	2.42E-05
3.23491	0.00276901	2.43E-05
3.24138	0.00280277	2.44E-05
3.24787	0.00275063	2.42E-05
3.25438	0.002724	2.40E-05
3.26089	0.00280447	2.43E-05
3.26742	0.00280521	2.43E-05
3.27396	0.00278557	2.42E-05
3.28051	0.00282052	2.43E-05
3.28708	0.00280698	2.42E-05
3.29366	0.00279591	2.41E-05
3.30026	0.00281899	2.42E-05
3.30686	0.0027349	2.38E-05
3.31348	0.00279755	2.41E-05
3.32012	0.00286073	2.43E-05
3.32677	0.00283881	2.42E-05
3.33343	0.00290417	2.45E-05
3.3401	0.00296585	2.47E-05
3.34679	0.00304891	2.49E-05
3.35349	0.00302063	2.49E-05
3.3602	0.00295453	2.46E-05
3.36693	0.00282435	2.40E-05
3.37367	0.00269194	2.34E-05
3.38042	0.00258462	2.29E-05
3.38719	0.002593	2.29E-05
3.39397	0.00258282	2.29E-05
3.40077	0.00254516	2.27E-05
3.40757	0.00254833	2.27E-05
3.4144	0.00258365	2.28E-05
3.42123	0.00255822	2.27E-05
3.42808	0.00258187	2.28E-05
3.43494	0.00262088	2.30E-05
3.44182	0.00257251	2.27E-05
3.44871	0.0026018	2.28E-05
3.45561	0.00258135	2.27E-05
3.46253	0.00257101	2.26E-05
3.46947	0.00261943	2.28E-05
3.47641	0.00262162	2.28E-05
3.48337	0.0026372	2.29E-05
3.49034	0.00258207	2.26E-05
3.49733	0.00262524	2.28E-05
3.50433	0.00259143	2.26E-05
3.51135	0.00260077	2.27E-05
3.51838	0.00260957	2.27E-05
3.52542	0.00264571	2.28E-05
3.53248	0.00261228	2.27E-05
3.53955	0.00266371	2.28E-05
3.54664	0.00261573	2.27E-05
3.55374	0.00264603	2.27E-05
3.56085	0.00262691	2.27E-05
3.56798	0.00264275	2.27E-05
3.57513	0.00263961	2.27E-05
3.58228	0.00267961	2.28E-05
3.58946	0.00265397	2.27E-05
3.59664	0.002656	2.27E-05
3.60384	0.00268123	2.28E-05
3.61106	0.00272416	2.29E-05
3.61829	0.00270344	2.28E-05
3.62553	0.00271314	2.28E-05
3.63279	0.00268528	2.27E-05
3.64006	0.00273166	2.29E-05
3.64735	0.00268973	2.27E-05
3.65465	0.00269861	2.27E-05
3.66197	0.00267167	2.26E-05
3.6693	0.00266074	2.25E-05
3.67664	0.00267424	2.26E-05
3.684	0.00264352	2.24E-05
3.69138	0.0026383	2.24E-05
3.69877	0.00263241	2.23E-05
3.70618	0.00261765	2.22E-05
3.7136	0.00263323	2.23E-05
3.72103	0.00256401	2.20E-05
3.72848	0.00259461	2.21E-05
3.73594	0.00262701	2.23E-05
3.74342	0.00258279	2.20E-05
3.75092	0.00253074	2.18E-05
3.75843	0.00254106	2.18E-05
3.76595	0.00250074	2.16E-05
3.77349	0.00252149	2.16E-05
3.78105	0.00254093	2.18E-05
3.78861	0.00253027	2.16E-05
3.7962	0.00251954	2.16E-05
3.8038	0.00250974	2.16E-05
3.81141	0.00252379	2.16E-05
3.81905	0.00250621	2.15E-05
3.82669	0.00251701	2.15E-05
3.83435	0.00252384	2.16E-05
3.84203	0.00249323	2.14E-05
3.84972	0.00249573	2.14E-05
3.85743	0.00250503	2.15E-05
3.86515	0.00249962	2.14E-05
3.87289	0.0025024	2.14E-05
3.88064	0.00248908	2.14E-05
3.88841	0.00239525	2.09E-05
3.8962	0.00247506	2.13E-05
3.904	0.00247923	2.13E-05
3.91181	0.00246602	2.12E-05
3.91964	0.00246938	2.12E-05
3.92749	0.00245135	2.12E-05
3.93535	0.00249487	2.14E-05
3.94323	0.002444	2.11E-05
3.95113	0.00247581	2.13E-05
3.95904	0.00246758	2.12E-05
3.96696	0.00249151	2.13E-05
3.9749	0.00247852	2.12E-05
3.98286	0.0024979	2.13E-05
3.99083	0.00249265	2.13E-05
3.99882	0.00254299	2.15E-05
4.00683	0.00251769	2.14E-05
4.01485	0.00255749	2.16E-05
4.02289	0.00256074	2.16E-05
4.03094	0.00254692	2.16E-05
4.03901	0.00259645	2.18E-05
4.0471	0.00259197	2.18E-05
4.0552	0.00263404	2.19E-05
4.06332	0.00264669	2.20E-05
4.07146	0.00271653	2.23E-05
4.07961	0.00279194	2.26E-05
4.08777	0.00292904	2.31E-05
4.09596	0.00312581	2.40E-05
4.10416	0.00318883	2.42E-05
4.11237	0.00323189	2.45E-05
4.12061	0.00312843	2.41E-05
4.12886	0.00291323	2.33E-05
4.13712	0.00282177	2.29E-05
4.1454	0.00284969	2.30E-05
4.1537	0.00292097	2.34E-05
4.16202	0.00295314	2.36E-05
4.17035	0.00301583	2.39E-05
4.1787	0.00309462	2.42E-05
4.18707	0.00322651	2.47E-05
4.19545	0.00332823	2.52E-05
4.20385	0.00343055	2.55E-05
4.21226	0.00350494	2.59E-05
4.2207	0.00345091	2.57E-05
4.22915	0.00356822	2.61E-05
4.23761	0.00372085	2.67E-05
4.2461	0.00385332	2.72E-05
4.2546	0.00397611	2.76E-05
4.26312	0.00416341	2.83E-05
4.27165	0.0044138	2.91E-05
4.2802	0.00464881	2.98E-05
4.28877	0.00495638	3.08E-05
4.29736	0.00536547	3.22E-05
4.30596	0.00622165	3.46E-05
4.31458	0.00727608	3.74E-05
4.32322	0.00855059	4.06E-05
4.33188	0.00926075	4.23E-05
4.34055	0.00908876	4.18E-05
4.34924	0.00809483	3.93E-05
4.35794	0.00736974	3.74E-05
4.36667	0.00773035	3.82E-05
4.37541	0.00870895	4.04E-05
4.38417	0.00986108	4.30E-05
4.39295	0.0126472	4.85E-05
4.40174	0.0172335	5.64E-05
4.41055	0.0217934	6.34E-05
4.41938	0.0252438	6.82E-05
4.42823	0.0252148	6.84E-05
4.4371	0.0197639	6.10E-05
4.44598	0.0143129	5.25E-05
4.45488	0.0100113	4.45E-05
4.4638	0.00578356	3.44E-05
4.47274	0.00375682	2.77E-05
4.48169	0.00301203	2.46E-05
4.49066	0.00284303	2.38E-05
4.49965	0.00282262	2.38E-05
4.50866	0.00288021	2.40E-05
4.51769	0.0030289	2.46E-05
4.52673	0.00318709	2.53E-05
4.5358	0.00331015	2.58E-05
4.54488	0.00330031	2.58E-05
4.55398	0.00321455	2.56E-05
4.56309	0.00300481	2.47E-05
4.57223	0.0028413	2.40E-05
4.58138	0.00285673	2.42E-05
4.59055	0.00281371	2.40E-05
4.59974	0.00278014	2.39E-05
4.60895	0.00286866	2.44E-05
4.61818	0.00285467	2.43E-05
4.62742	0.00289439	2.45E-05
4.63669	0.00301849	2.50E-05
4.64597	0.00299472	2.51E-05
4.65527	0.00301335	2.51E-05
4.66459	0.00305485	2.54E-05
4.67393	0.00307738	2.55E-05
4.68329	0.00320166	2.61E-05
4.69266	0.00326628	2.64E-05
4.70206	0.00339803	2.70E-05
4.71147	0.00369314	2.82E-05
4.7209	0.00425105	3.03E-05
4.73036	0.00503108	3.30E-05
4.73983	0.00564106	3.51E-05
4.74932	0.00584001	3.59E-05
4.75882	0.00514562	3.38E-05
4.76835	0.0040012	2.99E-05
4.7779	0.003333	2.73E-05
4.78746	0.003223	2.69E-05
4.79705	0.00318762	2.68E-05
4.80665	0.00321325	2.71E-05
4.81627	0.00315007	2.69E-05
4.82592	0.00317085	2.71E-05
4.83558	0.00323356	2.75E-05
4.84526	0.00331769	2.80E-05
4.85496	0.00341813	2.85E-05
4.86468	0.00352339	2.91E-05
4.87442	0.00366522	2.98E-05
4.88418	0.00380432	3.05E-05
4.89395	0.00401887	3.15E-05
4.90375	0.00450304	3.35E-05
4.91357	0.00533886	3.66E-05
4.92341	0.00634756	4.01E-05
4.93326	0.00733122	4.34E-05
4.94314	0.00775839	4.49E-05
4.95304	0.00696035	4.28E-05
4.96295	0.00527852	3.75E-05
4.97289	0.00442758	3.44E-05
4.98284	0.00423455	3.37E-05
4.99282	0.00430768	3.42E-05
5.00281	0.0042675	3.42E-05
5.01283	0.00432001	3.45E-05
5.02287	0.00444272	3.52E-05
5.03292	0.00455396	3.58E-05
5.043	0.00471368	3.65E-05
5.05309	0.00484277	3.73E-05
5.06321	0.0051829	3.87E-05
5.07335	0.00565697	4.04E-05
5.0835	0.006431	4.34E-05
5.09368	0.00701156	4.54E-05
5.10388	0.00762407	4.75E-05
5.1141	0.00779803	4.83E-05
5.12433	0.0082323	5.04E-05
5.13459	0.00915229	5.34E-05
5.14487	0.0101659	5.66E-05
5.15517	0.0128723	6.39E-05
5.16549	0.0181415	7.65E-05
5.17583	0.0246171	8.96E-05
5.1862	0.0309022	0.000100716
5.19658	0.0318477	0.00010361
5.20698	0.0276552	9.72E-05
5.21741	0.0237912	9.12E-05
5.22785	0.0173196	8.06E-05
5.23832	0.00883495	5.85E-05
5.24881	0.00447832	4.07E-05
5.25931	0.00356743	3.61E-05
5.26984	0.00338137	3.52E-05
5.28039	0.00340659	3.55E-05
5.29096	0.00350983	3.62E-05
5.30156	0.00368143	3.71E-05
5.31217	0.00387413	3.84E-05
5.32281	0.00414899	3.97E-05
5.33346	0.00417764	4.00E-05
5.34414	0.00379995	3.85E-05
5.35484	0.00360353	3.79E-05
5.36556	0.00379663	3.91E-05
5.3763	0.00396854	4.03E-05
5.38706	0.00426661	4.19E-05
5.39785	0.00500551	4.58E-05
5.40866	0.00617182	5.09E-05
5.41948	0.00736412	5.62E-05
5.43033	0.00781083	5.75E-05
5.44121	0.00741927	5.64E-05
5.4521	0.00677723	5.45E-05
5.46301	0.00558248	5.08E-05
5.47395	0.00388472	4.28E-05
5.48491	0.00328013	3.90E-05
5.49589	0.00308556	3.79E-05
5.50689	0.00312381	3.84E-05
5.51792	0.00305237	3.81E-05
5.52896	0.00311073	3.86E-05
5.54003	0.0031015	3.90E-05
5.55112	0.0030368	3.86E-05
5.56224	0.00316623	3.96E-05
5.57337	0.00320236	4.01E-05
5.58453	0.00320827	4.03E-05
5.59571	0.00315226	4.02E-05
5.60691	0.00323996	4.08E-05
5.61814	0.00342044	4.24E-05
5.62939	0.00354842	4.34E-05
5.64066	0.00390125	4.55E-05
5.65195	0.00424803	4.79E-05
5.66326	0.00424493	4.83E-05
5.6746	0.00376406	4.56E-05
5.68596	0.00341615	4.36E-05
5.69735	0.00337717	4.37E-05
5.70875	0.00331707	4.37E-05
5.72018	0.00331599	4.37E-05
5.73163	0.00328317	4.38E-05
5.74311	0.00330966	4.43E-05
5.75461	0.0034394	4.54E-05
5.76613	0.00354907	4.64E-05
5.77767	0.0037223	4.76E-05
5.78924	0.00385675	4.88E-05
5.80083	0.00436854	5.21E-05
5.81244	0.00493093	5.57E-05
5.82408	0.00517004	5.74E-05
5.83574	0.00463508	5.49E-05
5.84742	0.00377306	4.96E-05
5.85913	0.00360696	4.88E-05
5.87086	0.00355612	4.87E-05
5.88261	0.00347993	4.83E-05
5.89439	0.00345225	4.83E-05
5.90619	0.00356279	4.94E-05
5.91801	0.00344318	4.87E-05
5.92986	0.00343073	4.88E-05
5.94173	0.00346664	4.93E-05
5.95363	0.00346379	4.94E-05
5.96555	0.00354878	5.02E-05
5.97749	0.00357342	5.06E-05
5.98946	0.00352823	5.04E-05
6.00145	0.00337661	4.95E-05
6.01346	0.00339337	4.98E-05
6.0255	0.00335537	4.97E-05
6.03756	0.00343619	5.05E-05
6.04965	0.00333145	5.00E-05
6.06176	0.00332426	5.02E-05
6.0739	0.00341092	5.09E-05
6.08606	0.00344776	5.14E-05
6.09824	0.00337273	5.11E-05
6.11045	0.00345694	5.18E-05
6.12268	0.0034758	5.21E-05
6.13494	0.00363151	5.35E-05
6.14722	0.00383437	5.52E-05
6.15953	0.00390359	5.58E-05
6.17186	0.00360062	5.36E-05
6.18422	0.00360787	5.42E-05
6.1966	0.00378826	5.57E-05
6.209	0.00380755	5.62E-05
6.22144	0.00392613	5.72E-05
6.23389	0.00423342	5.96E-05
6.24637	0.00497885	6.46E-05
6.25888	0.00585038	7.00E-05
6.27141	0.00671815	7.55E-05
6.28396	0.00768564	8.06E-05
6.29654	0.00791043	8.29E-05
6.30915	0.0061277	7.43E-05
6.32178	0.00425328	6.25E-05
6.33443	0.00337859	5.54E-05
6.34712	0.00329495	5.50E-05
6.35982	0.00327859	5.51E-05
6.37256	0.00337854	5.61E-05
6.38531	0.00331913	5.59E-05
6.3981	0.00332974	5.62E-05
6.41091	0.0032122	5.52E-05
6.42374	0.00317751	5.55E-05
6.4366	0.00337079	5.72E-05
6.44949	0.0035319	5.90E-05
6.4624	0.00344372	5.83E-05
6.47534	0.0034065	5.85E-05
6.4883	0.00345653	5.91E-05
6.50129	0.00347971	5.96E-05
6.51431	0.00360594	6.09E-05
6.52735	0.0036242	6.14E-05
6.54042	0.00367068	6.21E-05
6.55351	0.00362296	6.19E-05
6.56663	0.00374253	6.30E-05
6.57978	0.00385737	6.44E-05
6.59295	0.00397679	6.60E-05
6.60615	0.00404713	6.65E-05
6.61937	0.00404867	6.68E-05
6.63262	0.00432724	6.96E-05
6.6459	0.00434357	6.98E-05
6.65921	0.00427315	6.95E-05
6.67254	0.0045473	7.22E-05
6.6859	0.00499655	7.59E-05
6.69928	0.00569159	8.09E-05
6.7127	0.0063048	8.58E-05
6.72613	0.00634389	8.62E-05
6.7396	0.00612034	8.52E-05
6.75309	0.006281	8.68E-05
6.76661	0.00652272	8.88E-05
6.78016	0.00739791	9.44E-05
6.79373	0.00903355	0.000104217
6.80733	0.0134572	0.000126675
6.82096	0.0199271	0.000154889
6.83462	0.0218286	0.000163804
6.8483	0.0183828	0.000150265
6.86201	0.0192061	0.000156533
6.87575	0.0163709	0.000147333
6.88951	0.00850244	0.000106073
6.90331	0.00541638	8.36E-05
6.91713	0.00507831	8.10E-05
6.93098	0.0056406	8.54E-05
6.94485	0.00616809	9.00E-05
6.95876	0.0068916	9.53E-05
6.97269	0.00860315	0.000106695
6.98665	0.0133342	0.000134213
7.00063	0.0186717	0.000159725
7.01465	0.0185837	0.000159739
7.02869	0.0154744	0.00014427
7.04276	0.0154432	0.000143668
7.05686	0.0111551	0.000124904
7.07099	0.00629977	9.35E-05
7.08515	0.00437293	7.79E-05
7.09933	0.0041249	7.49E-05
7.11354	0.00447811	7.82E-05
7.12779	0.00527739	8.48E-05
7.14206	0.0054296	8.71E-05
7.15635	0.00440948	7.84E-05
7.17068	0.0038136	7.34E-05
7.18504	0.00361431	7.18E-05
7.19942	0.00358007	7.10E-05
7.21383	0.00366782	7.29E-05
7.22828	0.00356235	7.21E-05
7.24275	0.00365343	7.29E-05
7.25725	0.00370474	7.42E-05
7.27178	0.00375411	7.45E-05
7.28633	0.00366198	7.37E-05
7.30092	0.00377986	7.54E-05
7.31554	0.00385578	7.62E-05
7.33018	0.00404221	7.79E-05
7.34486	0.0041165	7.91E-05
7.35956	0.00433895	8.14E-05
7.3743	0.00505846	8.77E-05
7.38906	0.00606887	9.66E-05
7.40385	0.00617315	9.79E-05
7.41868	0.00496863	8.78E-05
7.43353	0.00430493	8.21E-05
7.44841	0.0040322	7.98E-05
7.46332	0.00414142	8.09E-05
7.47826	0.00416552	8.09E-05
7.49324	0.00411337	8.07E-05
7.50824	0.00439454	8.40E-05
7.52327	0.00486929	8.83E-05
7.53833	0.00512433	9.02E-05
7.55342	0.00484847	8.77E-05
7.56854	0.00425077	8.30E-05
7.5837	0.00435496	8.47E-05
7.59888	0.00475139	8.82E-05
7.61409	0.00483196	8.91E-05
7.62933	0.00546229	9.43E-05
7.64461	0.00671723	0.000104299
7.65991	0.00960048	0.000124167
7.67525	0.012063	0.000139746
7.69061	0.0110932	0.000134454
7.70601	0.0107064	0.000132987
7.72144	0.0106833	0.000136331
7.7369	0.00721666	0.000114078
7.75239	0.00463057	9.06E-05
7.76791	0.00406891	8.46E-05
7.78346	0.00407202	8.47E-05
7.79904	0.00391232	8.31E-05
7.81465	0.00401432	8.44E-05
7.8303	0.00405012	8.54E-05
7.84598	0.00423698	8.74E-05
7.86168	0.0040733	8.58E-05
7.87742	0.00423765	8.76E-05
7.89319	0.00418542	8.76E-05
7.90899	0.00429099	8.87E-05
7.92483	0.00425216	8.85E-05
7.94069	0.00427508	8.89E-05
7.95659	0.00451372	9.14E-05
7.97252	0.00480458	9.47E-05
7.98848	0.00553642	0.00010157
8.00447	0.00667491	0.000111511
8.0205	0.00611558	0.00010721
8.03656	0.00530798	0.000100799
8.05265	0.00529913	0.000100433
8.06877	0.00511288	9.90E-05
8.08492	0.00512102	0.00010001
8.10111	0.00567381	0.000104895
8.11733	0.00736269	0.000120058
8.13358	0.00947027	0.000136329
8.14986	0.00959423	0.000137251
8.16618	0.0100898	0.000140062
8.18252	0.0115832	0.000151189
8.19891	0.00997833	0.000143206
8.21532	0.00627918	0.000113345
8.23177	0.00462842	9.68E-05
8.24825	0.00437406	9.36E-05
8.26476	0.00412686	9.07E-05
8.28131	0.00389498	8.86E-05
8.29789	0.00402086	8.99E-05
8.3145	0.0040557	9.05E-05
8.33114	0.00402513	9.03E-05
8.34782	0.00406569	9.05E-05
8.36453	0.00417817	9.23E-05
8.38128	0.00410838	9.16E-05
8.39806	0.0040099	9.01E-05
8.41487	0.00414542	9.20E-05
8.43172	0.00420644	9.24E-05
8.4486	0.00428855	9.39E-05
8.46551	0.00470337	9.86E-05
8.48246	0.00451833	9.71E-05
8.49944	0.00416274	9.32E-05
8.51646	0.00392936	9.07E-05
8.53351	0.00416991	9.39E-05
8.55059	0.0041951	9.43E-05
8.56771	0.00413931	9.40E-05
8.58486	0.00401679	9.27E-05
8.60205	0.00420787	9.52E-05
8.61927	0.00419674	9.54E-05
8.63653	0.00437286	9.72E-05
8.65382	0.00428547	9.69E-05
8.67114	0.00427347	9.70E-05
8.6885	0.00441212	9.83E-05
8.7059	0.00447402	9.93E-05
8.72333	0.00456337	0.000100705
8.74079	0.00461477	0.000101256
8.75829	0.00483046	0.000103409
8.77582	0.00550878	0.000110294
8.79339	0.00571341	0.000113001
8.811	0.00563791	0.000111819
8.82864	0.00552095	0.000110304
8.84631	0.00670686	0.000121652
8.86402	0.00758872	0.000128898
8.88177	0.00724663	0.00012641
8.89955	0.00711474	0.000125635
8.91737	0.00622993	0.0001193
8.93522	0.00503296	0.000107395
8.95311	0.0047163	0.000104045
8.97103	0.00447798	0.00010167
8.98899	0.00477737	0.000104885
9.00699	0.00428709	9.92E-05
9.02502	0.00444037	0.000101315
9.04309	0.0044599	0.000101568
9.06119	0.00469737	0.000104578
9.07933	0.00468954	0.00010428
9.09751	0.00545822	0.000113173
9.11572	0.00586233	0.000116896
9.13397	0.00571007	0.000115416
9.15226	0.00529326	0.000111963
9.17058	0.00565507	0.000115258
9.18894	0.00616327	0.000120463
9.20734	0.00675704	0.000126298
9.22577	0.00756189	0.000133315
9.24424	0.0100592	0.000153446
9.26275	0.0132354	0.000175898
9.28129	0.0135389	0.000178595
9.29987	0.0120209	0.000168192
9.31849	0.0124796	0.000172993
9.33715	0.0101758	0.000158977
9.35584	0.00714568	0.000132959
9.37457	0.00752718	0.000135506
9.39334	0.00995416	0.000157085
9.41214	0.0107605	0.000163001
9.43099	0.00925179	0.000150917
9.44987	0.00895535	0.000148321
9.46879	0.00778367	0.000140984
9.48774	0.00561626	0.000119592
9.50674	0.00447216	0.000105998
9.52577	0.00452833	0.000106634
9.54484	0.00430076	0.000104018
9.56395	0.00455629	0.000106874
9.5831	0.00477825	0.000110325
9.60228	0.00499637	0.00011269
9.62151	0.00541129	0.000117898
9.64077	0.00518485	0.000115954
9.66007	0.00487608	0.000112446
9.67941	0.0050258	0.000113894
9.69879	0.00594053	0.000124283
9.7182	0.00617724	0.000127431
9.73766	0.00592655	0.000124608
9.75715	0.00499171	0.000115446
9.77669	0.00514382	0.000117286
9.79626	0.00559792	0.000122896
9.81587	0.00601111	0.000127426
9.83552	0.00547397	0.000122667
9.85522	0.00522824	0.000119539
9.87495	0.00566412	0.000124628
9.89471	0.00623137	0.000130525
9.91452	0.00706835	0.00013973
9.93437	0.00699505	0.000138444
9.95426	0.00759802	0.000144764
9.97419	0.00840817	0.000153507
