# Supplementary material for: Topological transitions among skyrmion- and hedgehog-lattice states in cubic chiral magnets
Source: Nat Commun. 2019 Mar 5;10:1059. doi: 10.1038/s41467-019-08985-6 (PMC6401095; doi:10.1038/s41467-019-08985-6)
Supplement: Supplementary file 2 — Source Data [file 41467_2019_8985_MOESM2_ESM.zip › supplementary figure 6/Fig.S6b/116792_x04_220K_Iq_BW-BW.dat]

1	0	-1
1.002	0	-1
1.00401	0	-1
1.00602	0	-1
1.00803	0	-1
1.01005	0	-1
1.01207	0	-1
1.0141	0	-1
1.01613	0	-1
1.01816	0	-1
1.0202	0	-1
1.02224	0	-1
1.02429	0	-1
1.02634	0	-1
1.0284	0	-1
1.03045	0	-1
1.03252	0	-1
1.03458	0	-1
1.03666	0	-1
1.03873	0	-1
1.04081	0	-1
1.04289	0	-1
1.04498	0	-1
1.04707	0	-1
1.04917	0	-1
1.05127	0	-1
1.05338	0	-1
1.05548	0	-1
1.0576	0	-1
1.05972	0	-1
1.06184	0	-1
1.06396	0	-1
1.06609	0	-1
1.06823	0	-1
1.07037	0	-1
1.07251	0	-1
1.07466	0	-1
1.07681	0	-1
1.07896	0	-1
1.08112	0	-1
1.08329	0	-1
1.08546	0	-1
1.08763	0	-1
1.08981	0	-1
1.09199	0	-1
1.09417	0	-1
1.09636	0	-1
1.09856	0	-1
1.10076	0	-1
1.10296	0	-1
1.10517	0	-1
1.10738	0	-1
1.1096	0	-1
1.11182	0	-1
1.11405	0	-1
1.11628	0	-1
1.11851	0	-1
1.12075	0	-1
1.123	0	-1
1.12524	0	-1
1.1275	0	-1
1.12975	0	-1
1.13202	0	-1
1.13428	0	-1
1.13655	0	-1
1.13883	0	-1
1.14111	0	-1
1.14339	0	-1
1.14568	0	-1
1.14798	0	-1
1.15027	0	-1
1.15258	0	-1
1.15488	0	-1
1.1572	0	-1
1.15951	0	-1
1.16183	0	-1
1.16416	0	-1
1.16649	0	-1
1.16883	0	-1
1.17117	0	-1
1.17351	0	-1
1.17586	0	-1
1.17821	0	-1
1.18057	0	-1
1.18294	0	-1
1.1853	0	-1
1.18768	0	-1
1.19006	0	-1
1.19244	0	-1
1.19483	0	-1
1.19722	0	-1
1.19961	0	-1
1.20202	0	-1
1.20442	0	-1
1.20683	0	-1
1.20925	0	-1
1.21167	0	-1
1.2141	0	-1
1.21653	0	-1
1.21896	0	-1
1.2214	0	-1
1.22385	0	-1
1.2263	0	-1
1.22875	0	-1
1.23121	0	-1
1.23368	0	-1
1.23615	0	-1
1.23862	0	-1
1.2411	0	-1
1.24359	0	-1
1.24608	0	-1
1.24857	0	-1
1.25107	0	-1
1.25358	0	-1
1.25609	0	-1
1.2586	0	-1
1.26112	0	-1
1.26364	0	-1
1.26617	0	-1
1.26871	0	-1
1.27125	0	-1
1.27379	0	-1
1.27634	0	-1
1.2789	0	-1
1.28146	0	-1
1.28403	0	-1
1.2866	0	-1
1.28917	0	-1
1.29175	0	-1
1.29434	0	-1
1.29693	0	-1
1.29953	0	-1
1.30213	0	-1
1.30474	0	-1
1.30735	0	-1
1.30996	0	-1
1.31259	0	-1
1.31521	0	-1
1.31785	0	-1
1.32049	0	-1
1.32313	0	-1
1.32578	0	-1
1.32843	0	-1
1.33109	0	-1
1.33376	0	-1
1.33643	0	-1
1.3391	0	-1
1.34178	0	-1
1.34447	0	-1
1.34716	0	-1
1.34986	0	-1
1.35256	0	-1
1.35527	0	-1
1.35798	0	-1
1.3607	0	-1
1.36343	0	-1
1.36615	0	-1
1.36889	0	-1
1.37163	0	-1
1.37438	0	-1
1.37713	0	-1
1.37988	0	-1
1.38265	0	-1
1.38542	0	-1
1.38819	0	-1
1.39097	0	-1
1.39375	0	-1
1.39654	0	-1
1.39934	0	-1
1.40214	0	-1
1.40495	0	-1
1.40776	0	-1
1.41058	0	-1
1.4134	0	-1
1.41623	0	-1
1.41907	0	-1
1.42191	0	-1
1.42476	0	-1
1.42761	0	-1
1.43047	0	-1
1.43333	0	-1
1.4362	0	-1
1.43907	0	-1
1.44196	0	-1
1.44484	0	-1
1.44773	0	-1
1.45063	0	-1
1.45354	0	-1
1.45645	0	-1
1.45936	0	-1
1.46228	0	-1
1.46521	0	-1
1.46815	0	-1
1.47108	0	-1
1.47403	0	-1
1.47698	0	-1
1.47994	0	-1
1.4829	0	-1
1.48587	0	-1
1.48884	0	-1
1.49182	0	-1
1.49481	0	-1
1.4978	0	-1
1.5008	0	-1
1.50381	0	-1
1.50682	0	-1
1.50983	0	-1
1.51286	0	-1
1.51589	0	-1
1.51892	0	-1
1.52196	0	-1
1.52501	0	-1
1.52806	0	-1
1.53112	0	-1
1.53419	0	-1
1.53726	0.000696743	0.000492672
1.54034	0.000900607	0.000196539
1.54342	0.00102024	0.000126555
1.54651	0.00103273	8.99045e-05
1.54961	0.00109436	7.15574e-05
1.55271	0.000990035	5.5018e-05
1.55582	0.00106969	4.79025e-05
1.55893	0.000993145	3.95213e-05
1.56205	0.00111787	3.64038e-05
1.56518	0.0011004	3.18907e-05
1.56831	0.00120226	2.96375e-05
1.57145	0.00117291	2.62583e-05
1.5746	0.00127794	2.47364e-05
1.57775	0.00123807	2.19697e-05
1.58091	0.00124431	2.01385e-05
1.58407	0.00127465	1.89125e-05
1.58725	0.00128531	1.77929e-05
1.59042	0.00131393	1.70042e-05
1.59361	0.00132307	1.62156e-05
1.5968	0.00135795	1.57066e-05
1.59999	0.00136802	1.51397e-05
1.6032	0.00138264	1.46763e-05
1.60641	0.00140436	1.4313e-05
1.60962	0.00142566	1.39857e-05
1.61285	0.00143723	1.36674e-05
1.61607	0.0014656	1.34504e-05
1.61931	0.00145255	1.31097e-05
1.62255	0.00147414	1.2941e-05
1.6258	0.00148277	1.27538e-05
1.62906	0.00147846	1.25535e-05
1.63232	0.0015146	1.2609e-05
1.63558	0.00151094	1.255e-05
1.63886	0.00152438	1.25632e-05
1.64214	0.00153775	1.25787e-05
1.64543	0.00153446	1.25258e-05
1.64872	0.00153054	1.24769e-05
1.65202	0.00156795	1.25711e-05
1.65533	0.00156381	1.25238e-05
1.65864	0.00155792	1.24604e-05
1.66196	0.00156349	1.24374e-05
1.66529	0.00154183	1.23281e-05
1.66863	0.00155914	1.23532e-05
1.67197	0.00155777	1.23127e-05
1.67531	0.00155742	1.22723e-05
1.67867	0.00155101	1.21977e-05
1.68203	0.00154998	1.21733e-05
1.6854	0.00156297	1.21907e-05
1.68877	0.00157197	1.21633e-05
1.69215	0.00158249	1.21925e-05
1.69554	0.00154675	1.20101e-05
1.69893	0.00157547	1.20892e-05
1.70233	0.0015913	1.21101e-05
1.70574	0.00157229	1.20049e-05
1.70916	0.00159983	1.20708e-05
1.71258	0.00159369	1.20261e-05
1.71601	0.00160667	1.20397e-05
1.71944	0.0016158	1.20447e-05
1.72288	0.00160038	1.19616e-05
1.72633	0.00163263	1.20552e-05
1.72979	0.00163833	1.20293e-05
1.73325	0.00164518	1.20333e-05
1.73672	0.00164463	1.20083e-05
1.7402	0.00164935	1.19827e-05
1.74368	0.0016359	1.19172e-05
1.74717	0.00161802	1.18229e-05
1.75067	0.00161344	1.17669e-05
1.75418	0.00164958	1.18639e-05
1.75769	0.00165133	1.18524e-05
1.76121	0.00167349	1.18911e-05
1.76473	0.00165715	1.18011e-05
1.76827	0.00162165	1.16371e-05
1.77181	0.00161911	1.16113e-05
1.77535	0.00161898	1.15725e-05
1.77891	0.00160583	1.15005e-05
1.78247	0.00159097	1.14117e-05
1.78604	0.00160105	1.14195e-05
1.78961	0.00159278	1.1359e-05
1.7932	0.00159915	1.13599e-05
1.79679	0.00163756	1.1459e-05
1.80038	0.00163288	1.14091e-05
1.80399	0.00162245	1.13486e-05
1.8076	0.00163656	1.13617e-05
1.81122	0.00165478	1.13905e-05
1.81485	0.00164153	1.13181e-05
1.81848	0.00167032	1.14033e-05
1.82212	0.00169777	1.1461e-05
1.82577	0.00169992	1.14434e-05
1.82942	0.00173634	1.1536e-05
1.83308	0.0017694	1.16163e-05
1.83675	0.00181102	1.17288e-05
1.84043	0.0018312	1.17624e-05
1.84412	0.0018861	1.19002e-05
1.84781	0.00193239	1.20238e-05
1.85151	0.00200133	1.22071e-05
1.85521	0.00206199	1.2349e-05
1.85893	0.002162	1.26275e-05
1.86265	0.0022573	1.28707e-05
1.86638	0.00238236	1.31852e-05
1.87012	0.00252613	1.35425e-05
1.87386	0.00271993	1.40159e-05
1.87761	0.00290679	1.44463e-05
1.88137	0.00317759	1.50726e-05
1.88514	0.00356146	1.59148e-05
1.88891	0.00399206	1.68148e-05
1.89269	0.00459137	1.79923e-05
1.89648	0.00535795	1.93472e-05
1.90028	0.00648125	2.12523e-05
1.90408	0.008214	2.38404e-05
1.90789	0.0106884	2.71276e-05
1.91171	0.0125834	2.93902e-05
1.91554	0.0131556	2.99798e-05
1.91938	0.0111256	2.75676e-05
1.92322	0.00630155	2.07298e-05
1.92707	0.00289711	1.40202e-05
1.93093	0.00197117	1.15165e-05
1.93479	0.00179951	1.09663e-05
1.93867	0.00173105	1.07371e-05
1.94255	0.00169059	1.05829e-05
1.94644	0.00168625	1.05551e-05
1.95033	0.00167632	1.04919e-05
1.95424	0.00168817	1.05137e-05
1.95815	0.00167555	1.0441e-05
1.96207	0.00163962	1.03146e-05
1.966	0.00165218	1.03212e-05
1.96993	0.00167533	1.03782e-05
1.97388	0.0016806	1.03737e-05
1.97783	0.001668	1.03003e-05
1.98179	0.00166586	1.02832e-05
1.98576	0.0017009	1.03647e-05
1.98973	0.0017144	1.03681e-05
1.99372	0.00171728	1.03614e-05
1.99771	0.00174402	1.04198e-05
2.00171	0.00173381	1.03684e-05
2.00571	0.0017313	1.03372e-05
2.00973	0.00174749	1.03682e-05
2.01375	0.00171306	1.02319e-05
2.01778	0.00170517	1.01857e-05
2.02182	0.00169982	1.01398e-05
2.02587	0.00169345	1.01054e-05
2.02993	0.00170472	1.01104e-05
2.03399	0.00169597	1.00666e-05
2.03806	0.00169079	1.00249e-05
2.04214	0.00168623	9.99645e-06
2.04623	0.00171363	1.00492e-05
2.05033	0.00171726	1.00413e-05
2.05443	0.00170755	9.99364e-06
2.05855	0.00170015	9.95098e-06
2.06267	0.00169304	9.90428e-06
2.0668	0.00169698	9.89066e-06
2.07094	0.00168063	9.83303e-06
2.07508	0.0016902	9.83781e-06
2.07924	0.00168917	9.81656e-06
2.0834	0.00168494	9.77689e-06
2.08757	0.00168016	9.74308e-06
2.09175	0.00165832	9.66019e-06
2.09594	0.00165505	9.62862e-06
2.10013	0.00163874	9.56973e-06
2.10434	0.00166038	9.60309e-06
2.10855	0.00167951	9.64314e-06
2.11277	0.00165099	9.53039e-06
2.117	0.00165121	9.52378e-06
2.12124	0.00163745	9.45609e-06
2.12549	0.0016491	9.4777e-06
2.12974	0.00163555	9.4212e-06
2.134	0.00165287	9.44289e-06
2.13828	0.00165695	9.46346e-06
2.14256	0.0016607	9.43505e-06
2.14685	0.00163899	9.35865e-06
2.15114	0.00164299	9.36315e-06
2.15545	0.0016562	9.37394e-06
2.15977	0.00164785	9.33674e-06
2.16409	0.00164574	9.31547e-06
2.16842	0.00167838	9.3757e-06
2.17276	0.00168034	9.37913e-06
2.17711	0.00168117	9.35726e-06
2.18147	0.00171514	9.44491e-06
2.18584	0.00168749	9.35043e-06
2.19022	0.00171671	9.40305e-06
2.1946	0.00173017	9.42649e-06
2.19899	0.00176554	9.51326e-06
2.2034	0.0017614	9.47718e-06
2.20781	0.00177663	9.49652e-06
2.21223	0.00176725	9.45675e-06
2.21666	0.00176106	9.42607e-06
2.22109	0.00176257	9.40888e-06
2.22554	0.001744	9.34571e-06
2.23	0.00175854	9.36175e-06
2.23446	0.00177505	9.38728e-06
2.23893	0.00179349	9.42105e-06
2.24342	0.00179516	9.40235e-06
2.24791	0.00181952	9.45644e-06
2.25241	0.0018319	9.46707e-06
2.25692	0.00183813	9.4567e-06
2.26144	0.00186059	9.49038e-06
2.26596	0.00188655	9.54212e-06
2.2705	0.00191891	9.61935e-06
2.27505	0.00198243	9.74132e-06
2.2796	0.00202139	9.81995e-06
2.28416	0.00208316	9.95491e-06
2.28874	0.00216293	1.01323e-05
2.29332	0.00224082	1.02777e-05
2.29791	0.00234206	1.0503e-05
2.30251	0.00246385	1.0746e-05
2.30712	0.00262468	1.10848e-05
2.31174	0.00281966	1.14431e-05
2.31637	0.00307628	1.195e-05
2.321	0.00338519	1.25059e-05
2.32565	0.00379799	1.3221e-05
2.33031	0.00445439	1.43007e-05
2.33497	0.00544085	1.57699e-05
2.33965	0.00649411	1.71972e-05
2.34433	0.00702518	1.78822e-05
2.34902	0.00659809	1.73023e-05
2.35373	0.0046457	1.45079e-05
2.35844	0.00269032	1.10389e-05
2.36316	0.00196067	9.38505e-06
2.36789	0.00184041	9.08087e-06
2.37263	0.00178018	8.9018e-06
2.37738	0.00176009	8.84162e-06
2.38214	0.00176161	8.82676e-06
2.38691	0.0017608	8.81348e-06
2.39169	0.0017641	8.81196e-06
2.39648	0.00177272	8.81478e-06
2.40128	0.00177588	8.79724e-06
2.40608	0.0017714	8.76963e-06
2.4109	0.00178151	8.78882e-06
2.41573	0.00179738	8.81534e-06
2.42056	0.00181037	8.83361e-06
2.42541	0.00182908	8.86335e-06
2.43026	0.00185343	8.91034e-06
2.43513	0.0018596	8.90105e-06
2.44001	0.00185318	8.87686e-06
2.44489	0.00189543	8.9556e-06
2.44979	0.00188306	8.91365e-06
2.45469	0.00188094	8.89945e-06
2.4596	0.00187661	8.87072e-06
2.46453	0.00189231	8.89688e-06
2.46946	0.00190014	8.89459e-06
2.47441	0.00191425	8.92403e-06
2.47936	0.0019046	8.87745e-06
2.48432	0.00194523	8.96702e-06
2.4893	0.00195651	8.97601e-06
2.49428	0.00198584	9.02698e-06
2.49927	0.00199649	9.03319e-06
2.50428	0.00202118	9.07023e-06
2.50929	0.00206001	9.15482e-06
2.51431	0.00208596	9.19311e-06
2.51935	0.00210438	9.23527e-06
2.52439	0.00213518	9.26796e-06
2.52945	0.00219791	9.40476e-06
2.53451	0.00224103	9.47605e-06
2.53958	0.00230625	9.60657e-06
2.54467	0.00234724	9.67365e-06
2.54976	0.00239099	9.76588e-06
2.55487	0.00242878	9.81021e-06
2.55998	0.00246691	9.90315e-06
2.56511	0.00251839	9.9769e-06
2.57024	0.00256989	1.00752e-05
2.57539	0.00265839	1.02463e-05
2.58054	0.00272014	1.03536e-05
2.58571	0.00283814	1.05623e-05
2.59089	0.00294419	1.07406e-05
2.59607	0.00308923	1.1003e-05
2.60127	0.00328525	1.13346e-05
2.60648	0.00347268	1.16276e-05
2.6117	0.0036925	1.19967e-05
2.61693	0.00398124	1.24387e-05
2.62217	0.00431571	1.29262e-05
2.62741	0.00468051	1.34545e-05
2.63267	0.00514632	1.40883e-05
2.63795	0.00570473	1.48338e-05
2.64323	0.00653572	1.58416e-05
2.64852	0.00776284	1.72282e-05
2.65382	0.00911112	1.86244e-05
2.65913	0.0101174	1.95846e-05
2.66446	0.0106973	2.01577e-05
2.66979	0.0101691	1.97273e-05
2.67514	0.00991823	1.96272e-05
2.68049	0.0114588	2.11382e-05
2.68586	0.014072	2.34647e-05
2.69124	0.0173486	2.60707e-05
2.69662	0.0202284	2.81585e-05
2.70202	0.022162	2.93963e-05
2.70743	0.0223166	2.93435e-05
2.71285	0.0212131	2.84769e-05
2.71828	0.0204735	2.80459e-05
2.72372	0.0182681	2.67366e-05
2.72918	0.0126984	2.26959e-05
2.73464	0.00614272	1.6046e-05
2.74012	0.0031306	1.13532e-05
2.7456	0.0025248	1.00709e-05
2.7511	0.00245399	9.91e-06
2.75661	0.00245143	9.92761e-06
2.76213	0.00246267	9.95018e-06
2.76765	0.0024666	9.9604e-06
2.7732	0.00247141	9.96373e-06
2.77875	0.00247927	9.99421e-06
2.78431	0.00247531	9.99944e-06
2.78988	0.00247188	1.00009e-05
2.79547	0.00249582	1.00507e-05
2.80107	0.00253744	1.01366e-05
2.80667	0.00255665	1.01734e-05
2.81229	0.00258221	1.02274e-05
2.81792	0.0026326	1.03298e-05
2.82357	0.002663	1.03867e-05
2.82922	0.00270302	1.04538e-05
2.83488	0.00275064	1.0571e-05
2.84056	0.00272372	1.05294e-05
2.84624	0.00268489	1.04415e-05
2.85194	0.00262337	1.03291e-05
2.85765	0.00263258	1.03283e-05
2.86337	0.00266961	1.04127e-05
2.86911	0.00268012	1.04269e-05
2.87485	0.00271008	1.04909e-05
2.88061	0.00272123	1.05075e-05
2.88637	0.00275101	1.05646e-05
2.89215	0.00276665	1.06009e-05
2.89794	0.00282233	1.07252e-05
2.90374	0.00286936	1.08064e-05
2.90956	0.00294042	1.09389e-05
2.91538	0.00296231	1.1e-05
2.92122	0.00299917	1.10712e-05
2.92707	0.00305354	1.11809e-05
2.93293	0.0030883	1.12287e-05
2.9388	0.00315718	1.13864e-05
2.94468	0.00321194	1.14825e-05
2.95058	0.00328423	1.1609e-05
2.95648	0.00335995	1.17575e-05
2.9624	0.00346052	1.19375e-05
2.96833	0.00358926	1.2143e-05
2.97428	0.00376535	1.24301e-05
2.98023	0.00395457	1.2736e-05
2.9862	0.00416955	1.30816e-05
2.99217	0.00443384	1.34649e-05
2.99816	0.00475966	1.39297e-05
3.00417	0.00516143	1.45042e-05
3.01018	0.00592733	1.55322e-05
3.01621	0.00710307	1.69779e-05
3.02225	0.00818301	1.81989e-05
3.0283	0.00861868	1.86375e-05
3.03436	0.00801186	1.79724e-05
3.04043	0.00625593	1.58409e-05
3.04652	0.00511215	1.42506e-05
3.05262	0.00509022	1.4177e-05
3.05873	0.00563029	1.48524e-05
3.06486	0.00624354	1.55982e-05
3.07099	0.00683333	1.62674e-05
3.07714	0.00719695	1.66474e-05
3.0833	0.00712739	1.65485e-05
3.08947	0.00737079	1.68293e-05
3.09566	0.00829764	1.78256e-05
3.10186	0.00957384	1.9122e-05
3.10807	0.0107658	2.02434e-05
3.11429	0.0118199	2.11584e-05
3.12052	0.0122244	2.14503e-05
3.12677	0.0118307	2.10233e-05
3.13303	0.0118149	2.10038e-05
3.1393	0.0117159	2.09382e-05
3.14559	0.0104279	1.98891e-05
3.15188	0.00775367	1.7277e-05
3.15819	0.00447797	1.31989e-05
3.16452	0.0028082	1.03113e-05
3.17085	0.00248702	9.6628e-06
3.1772	0.00242781	9.52606e-06
3.18356	0.00242969	9.52861e-06
3.18993	0.00242576	9.50316e-06
3.19632	0.00243038	9.50601e-06
3.20272	0.00244926	9.51654e-06
3.20913	0.00244346	9.5155e-06
3.21556	0.00243429	9.47216e-06
3.22199	0.00244584	9.4863e-06
3.22844	0.00245268	9.49509e-06
3.23491	0.00246711	9.51411e-06
3.24138	0.00248556	9.53102e-06
3.24787	0.00250359	9.57084e-06
3.25438	0.00248117	9.50125e-06
3.26089	0.0025032	9.54909e-06
3.26742	0.00252876	9.56923e-06
3.27396	0.00252532	9.57624e-06
3.28051	0.00255227	9.59756e-06
3.28708	0.00259339	9.67278e-06
3.29366	0.00262575	9.72312e-06
3.30026	0.00271123	9.86311e-06
3.30686	0.00281997	1.00544e-05
3.31348	0.00291859	1.02204e-05
3.32012	0.00287673	1.01271e-05
3.32677	0.0027106	9.82896e-06
3.33343	0.00246506	9.3797e-06
3.3401	0.00233442	9.10509e-06
3.34679	0.00231703	9.03585e-06
3.35349	0.00230487	9.03221e-06
3.3602	0.00229812	8.999e-06
3.36693	0.00229182	8.98141e-06
3.37367	0.00228629	8.97426e-06
3.38042	0.00228897	8.94992e-06
3.38719	0.00228404	8.93249e-06
3.39397	0.00228998	8.93552e-06
3.40077	0.0022923	8.94152e-06
3.40757	0.00229337	8.92633e-06
3.4144	0.00228158	8.90308e-06
3.42123	0.00229699	8.92858e-06
3.42808	0.00230319	8.93128e-06
3.43494	0.0023033	8.93829e-06
3.44182	0.00229648	8.90844e-06
3.44871	0.00230825	8.92466e-06
3.45561	0.00231166	8.92213e-06
3.46253	0.00230434	8.89704e-06
3.46947	0.00232054	8.93263e-06
3.47641	0.00231669	8.91494e-06
3.48337	0.00231679	8.90767e-06
3.49034	0.0023202	8.91236e-06
3.49733	0.00232029	8.90883e-06
3.50433	0.00232951	8.91627e-06
3.51135	0.00233306	8.92882e-06
3.51838	0.0023405	8.93538e-06
3.52542	0.00234612	8.93394e-06
3.53248	0.00233523	8.9132e-06
3.53955	0.00234088	8.90213e-06
3.54664	0.00234828	8.92766e-06
3.55374	0.00233084	8.88027e-06
3.56085	0.00233922	8.89308e-06
3.56798	0.0023409	8.89675e-06
3.57513	0.00236046	8.92486e-06
3.58228	0.00234729	8.88406e-06
3.58946	0.00237895	8.94143e-06
3.59664	0.00238123	8.938e-06
3.60384	0.0023621	8.89531e-06
3.61106	0.00236224	8.88702e-06
3.61829	0.00236454	8.88283e-06
3.62553	0.00238156	8.89591e-06
3.63279	0.00236445	8.87503e-06
3.64006	0.00236398	8.84791e-06
3.64735	0.00235753	8.83424e-06
3.65465	0.00234529	8.8012e-06
3.66197	0.00232846	8.76396e-06
3.6693	0.00234779	8.78709e-06
3.67664	0.00234542	8.7853e-06
3.684	0.00233711	8.75194e-06
3.69138	0.00232907	8.73377e-06
3.69877	0.00231627	8.70378e-06
3.70618	0.00228992	8.64261e-06
3.7136	0.00230158	8.66799e-06
3.72103	0.00229806	8.63977e-06
3.72848	0.00229223	8.63135e-06
3.73594	0.00229702	8.643e-06
3.74342	0.00228446	8.60108e-06
3.75092	0.00226931	8.58317e-06
3.75843	0.00226208	8.54373e-06
3.76595	0.0022592	8.55754e-06
3.77349	0.00225705	8.52171e-06
3.78105	0.00226179	8.55687e-06
3.78861	0.00225885	8.5192e-06
3.7962	0.00225694	8.54142e-06
3.8038	0.00227243	8.55025e-06
3.81141	0.00226949	8.54202e-06
3.81905	0.00230029	8.60499e-06
3.82669	0.00230968	8.6195e-06
3.83435	0.00229413	8.59107e-06
3.84203	0.00231307	8.59675e-06
3.84972	0.00226676	8.5349e-06
3.85743	0.00225642	8.50797e-06
3.86515	0.00224936	8.47619e-06
3.87289	0.00222064	8.42531e-06
3.88064	0.00221549	8.40802e-06
3.88841	0.00223851	8.45978e-06
3.8962	0.00225417	8.49306e-06
3.904	0.00226257	8.50938e-06
3.91181	0.00225895	8.48144e-06
3.91964	0.00226712	8.50392e-06
3.92749	0.00226448	8.49559e-06
3.93535	0.00227926	8.53132e-06
3.94323	0.00229949	8.56253e-06
3.95113	0.00226987	8.5139e-06
3.95904	0.00229475	8.54957e-06
3.96696	0.0023217	8.59861e-06
3.9749	0.00231975	8.58335e-06
3.98286	0.00234273	8.63604e-06
3.99083	0.00235088	8.65434e-06
3.99882	0.00238416	8.70955e-06
4.00683	0.00239752	8.74179e-06
4.01485	0.00242661	8.78969e-06
4.02289	0.0024569	8.84858e-06
4.03094	0.00248469	8.90499e-06
4.03901	0.00259747	9.0979e-06
4.0471	0.00278459	9.42246e-06
4.0552	0.00291711	9.64266e-06
4.06332	0.00300053	9.78195e-06
4.07146	0.00291115	9.64244e-06
4.07961	0.00264286	9.19717e-06
4.08777	0.00249039	8.91828e-06
4.09596	0.00245049	8.85394e-06
4.10416	0.00247307	8.91264e-06
4.11237	0.00249175	8.95358e-06
4.12061	0.0025107	9.00206e-06
4.12886	0.0025582	9.10767e-06
4.13712	0.00259444	9.15333e-06
4.1454	0.00265583	9.2787e-06
4.1537	0.00271155	9.39332e-06
4.16202	0.00277646	9.53797e-06
4.17035	0.00283043	9.64723e-06
4.1787	0.0028915	9.75561e-06
4.18707	0.00292041	9.81178e-06
4.19545	0.00303453	1.00292e-05
4.20385	0.00314742	1.02157e-05
4.21226	0.00323386	1.03617e-05
4.2207	0.00338514	1.06379e-05
4.22915	0.00352309	1.08285e-05
4.23761	0.00370591	1.11237e-05
4.2461	0.00392109	1.1452e-05
4.2546	0.00442074	1.21553e-05
4.26312	0.0053691	1.34136e-05
4.27165	0.00643987	1.47241e-05
4.2802	0.0070965	1.5444e-05
4.28877	0.00700722	1.53478e-05
4.29736	0.0057232	1.39026e-05
4.30596	0.00447116	1.22152e-05
4.31458	0.00414941	1.17263e-05
4.32322	0.00431679	1.1952e-05
4.33188	0.0045538	1.2278e-05
4.34055	0.00491338	1.27201e-05
4.34924	0.00535074	1.32595e-05
4.35794	0.00601694	1.40473e-05
4.36667	0.00675729	1.48716e-05
4.37541	0.00789867	1.60106e-05
4.38417	0.00994857	1.79376e-05
4.39295	0.0125951	2.01085e-05
4.40174	0.0153323	2.21244e-05
4.41055	0.0172456	2.35169e-05
4.41938	0.0161925	2.28367e-05
4.42823	0.0125531	2.02587e-05
4.4371	0.00962919	1.79121e-05
4.44598	0.0068495	1.53686e-05
4.45488	0.00499987	1.32336e-05
4.4638	0.00419848	1.21714e-05
4.47274	0.00346296	1.10175e-05
4.48169	0.00307434	1.03341e-05
4.49066	0.00304717	1.02612e-05
4.49965	0.00301095	1.02126e-05
4.50866	0.00278465	9.82539e-06
4.51769	0.00261445	9.53121e-06
4.52673	0.00256569	9.45489e-06
4.5358	0.00256276	9.44686e-06
4.54488	0.00254735	9.42943e-06
4.55398	0.00255705	9.47522e-06
4.56309	0.00256923	9.49257e-06
4.57223	0.00260541	9.56348e-06
4.58138	0.00261228	9.61552e-06
4.59055	0.00265674	9.69469e-06
4.59974	0.00268784	9.76285e-06
4.60895	0.00273167	9.87214e-06
4.61818	0.00280437	9.99865e-06
4.62742	0.00287043	1.01545e-05
4.63669	0.00291654	1.0231e-05
4.64597	0.00299085	1.03933e-05
4.65527	0.00316006	1.06959e-05
4.66459	0.00355408	1.13744e-05
4.67393	0.00425464	1.24424e-05
4.68329	0.00492882	1.34061e-05
4.69266	0.00523186	1.3857e-05
4.70206	0.0047913	1.33181e-05
4.71147	0.00367625	1.17059e-05
4.7209	0.0029235	1.04448e-05
4.73036	0.00273812	1.01106e-05
4.73983	0.00274109	1.01504e-05
4.74932	0.00274374	1.01682e-05
4.75882	0.00276137	1.02241e-05
4.76835	0.002785	1.02824e-05
4.7779	0.00282158	1.03777e-05
4.78746	0.00287007	1.04876e-05
4.79705	0.00293627	1.0652e-05
4.80665	0.00295147	1.07162e-05
4.81627	0.00302663	1.08905e-05
4.82592	0.00311459	1.10836e-05
4.83558	0.00324232	1.13459e-05
4.84526	0.00343753	1.17377e-05
4.85496	0.00400873	1.27083e-05
4.86468	0.00503203	1.42872e-05
4.87442	0.00601053	1.56971e-05
4.88418	0.00662842	1.65821e-05
4.89395	0.00621418	1.61711e-05
4.90375	0.00455865	1.39472e-05
4.91357	0.00341787	1.21067e-05
4.92341	0.00314573	1.16714e-05
4.93326	0.00311386	1.16763e-05
4.94314	0.00317066	1.18289e-05
4.95304	0.00321109	1.19413e-05
4.96295	0.00327741	1.21136e-05
4.97289	0.003333	1.22969e-05
4.98284	0.00340626	1.24579e-05
4.99282	0.00354325	1.27898e-05
5.00281	0.00361467	1.29689e-05
5.01283	0.00372159	1.32073e-05
5.02287	0.00383823	1.35231e-05
5.03292	0.00392519	1.3703e-05
5.043	0.00423519	1.42877e-05
5.05309	0.00459874	1.49549e-05
5.06321	0.00506071	1.57738e-05
5.07335	0.00557455	1.66122e-05
5.0835	0.00586963	1.71347e-05
5.09368	0.00596927	1.72912e-05
5.10388	0.00619965	1.76838e-05
5.1141	0.00619081	1.77766e-05
5.12433	0.00659754	1.86143e-05
5.13459	0.00798397	2.05449e-05
5.14487	0.0101356	2.32497e-05
5.15517	0.0133286	2.68287e-05
5.16549	0.0170267	3.06363e-05
5.17583	0.0191863	3.26795e-05
5.1862	0.0174251	3.11922e-05
5.19658	0.0144369	2.85439e-05
5.20698	0.0133976	2.77877e-05
5.21741	0.012173	2.68223e-05
5.22785	0.00974335	2.46527e-05
5.23832	0.00598475	1.95696e-05
5.24881	0.00352356	1.47211e-05
5.25931	0.00298502	1.35336e-05
5.26984	0.00294458	1.3467e-05
5.28039	0.00293022	1.34979e-05
5.29096	0.00300138	1.37543e-05
5.30156	0.00313809	1.40652e-05
5.31217	0.00331794	1.45451e-05
5.32281	0.00351095	1.49994e-05
5.33346	0.00356427	1.51644e-05
5.34414	0.00326963	1.46714e-05
5.35484	0.00316379	1.46204e-05
5.36556	0.00331219	1.50292e-05
5.3763	0.00364707	1.59179e-05
5.38706	0.00413118	1.70208e-05
5.39785	0.00470811	1.83395e-05
5.40866	0.00529766	1.94392e-05
5.41948	0.00518071	1.93471e-05
5.43033	0.00507629	1.89471e-05
5.44121	0.00543656	1.97956e-05
5.4521	0.00542809	2.00839e-05
5.46301	0.00455394	1.8882e-05
5.47395	0.00330342	1.62318e-05
5.48491	0.0028435	1.49555e-05
5.49589	0.00276485	1.47818e-05
5.50689	0.00274523	1.48343e-05
5.51792	0.00278707	1.50153e-05
5.52896	0.0028293	1.51988e-05
5.54003	0.00284642	1.5365e-05
5.55112	0.00292499	1.56234e-05
5.56224	0.0030933	1.61482e-05
5.57337	0.00338271	1.70215e-05
5.58453	0.00377676	1.80614e-05
5.59571	0.00390533	1.85117e-05
5.60691	0.00340713	1.73829e-05
5.61814	0.00294175	1.62498e-05
5.62939	0.00280255	1.5941e-05
5.64066	0.00283872	1.60908e-05
5.65195	0.00281231	1.61325e-05
5.66326	0.00286265	1.64083e-05
5.6746	0.0029007	1.65439e-05
5.68596	0.00290613	1.66436e-05
5.69735	0.00296209	1.69438e-05
5.70875	0.00299319	1.71269e-05
5.72018	0.00317766	1.76222e-05
5.73163	0.00349259	1.86026e-05
5.74311	0.00401261	2.00792e-05
5.75461	0.00442378	2.12013e-05
5.76613	0.00406049	2.04451e-05
5.77767	0.00327761	1.84456e-05
5.78924	0.00295313	1.76233e-05
5.80083	0.0029313	1.75762e-05
5.81244	0.00293335	1.77527e-05
5.82408	0.00293986	1.78063e-05
5.83574	0.00293684	1.78849e-05
5.84742	0.00295292	1.80119e-05
5.85913	0.00296397	1.81771e-05
5.87086	0.00297444	1.82836e-05
5.88261	0.00300231	1.84527e-05
5.89439	0.00307154	1.87366e-05
5.90619	0.00312124	1.89917e-05
5.91801	0.00315616	1.92169e-05
5.92986	0.00309425	1.90673e-05
5.94173	0.00300739	1.8932e-05
5.95363	0.00295996	1.88429e-05
5.96555	0.00293031	1.88481e-05
5.97749	0.00290739	1.88849e-05
5.98946	0.00293236	1.90286e-05
6.00145	0.00297393	1.92397e-05
6.01346	0.00295221	1.9262e-05
6.0255	0.00297522	1.94431e-05
6.03756	0.00298564	1.95777e-05
6.04965	0.00298663	1.96656e-05
6.06176	0.00303344	1.99573e-05
6.0739	0.00306566	2.01127e-05
6.08606	0.00306224	2.0157e-05
6.09824	0.00305958	2.02297e-05
6.11045	0.0030343	2.02204e-05
6.12268	0.00315053	2.0656e-05
6.13494	0.00322612	2.09604e-05
6.14722	0.00337033	2.14923e-05
6.15953	0.00346995	2.18645e-05
6.17186	0.00343173	2.17988e-05
6.18422	0.00352788	2.22778e-05
6.1966	0.00396665	2.3621e-05
6.209	0.00465146	2.57648e-05
6.22144	0.00509918	2.70716e-05
6.23389	0.0047599	2.62721e-05
6.24637	0.0042972	2.50039e-05
6.25888	0.00398028	2.40498e-05
6.27141	0.00392308	2.39047e-05
6.28396	0.0041758	2.47286e-05
6.29654	0.00431233	2.53745e-05
6.30915	0.00410957	2.50915e-05
6.32178	0.00337795	2.29374e-05
6.33443	0.00299129	2.14578e-05
6.34712	0.00291296	2.12327e-05
6.35982	0.00297932	2.1616e-05
6.37256	0.00299491	2.16956e-05
6.38531	0.00291895	2.15596e-05
6.3981	0.00289935	2.15844e-05
6.41091	0.00293068	2.17489e-05
6.42374	0.00296124	2.20042e-05
6.4366	0.00297828	2.2133e-05
6.44949	0.00298909	2.22304e-05
6.4624	0.00301063	2.24513e-05
6.47534	0.00299213	2.25178e-05
6.4883	0.00308487	2.29045e-05
6.50129	0.00310588	2.31027e-05
6.51431	0.00311283	2.32137e-05
6.52735	0.00312965	2.33969e-05
6.54042	0.00318684	2.37091e-05
6.55351	0.0032299	2.39811e-05
6.56663	0.00330494	2.43207e-05
6.57978	0.00332487	2.45305e-05
6.59295	0.00341905	2.49864e-05
6.60615	0.00354135	2.54656e-05
6.61937	0.00372763	2.62324e-05
6.63262	0.00410953	2.77184e-05
6.6459	0.00474973	2.98136e-05
6.65921	0.00463296	2.95583e-05
6.67254	0.004109	2.8131e-05
6.6859	0.00406149	2.79839e-05
6.69928	0.00448557	2.93857e-05
6.7127	0.00474667	3.0331e-05
6.72613	0.00440053	2.92927e-05
6.7396	0.00457466	3.00422e-05
6.75309	0.00534793	3.27497e-05
6.76661	0.00585974	3.41389e-05
6.78016	0.00725146	3.79224e-05
6.79373	0.0100894	4.49434e-05
6.80733	0.012837	5.06666e-05
6.82096	0.0118564	4.91089e-05
6.83462	0.00971559	4.49475e-05
6.8483	0.0102776	4.64376e-05
6.86201	0.0101442	4.67172e-05
6.87575	0.00935311	4.53277e-05
6.88951	0.00672904	3.84252e-05
6.90331	0.00586075	3.55843e-05
6.91713	0.00714667	3.93986e-05
6.93098	0.00740489	4.0356e-05
6.94485	0.00592733	3.62989e-05
6.95876	0.00606506	3.71543e-05
6.97269	0.0082009	4.34619e-05
6.98665	0.0101175	4.87847e-05
7.00063	0.00931368	4.66232e-05
7.01465	0.00847932	4.38172e-05
7.02869	0.00877899	4.4764e-05
7.04276	0.00864369	4.44531e-05
7.05686	0.00828315	4.41069e-05
7.07099	0.00559953	3.63586e-05
7.08515	0.00369697	2.9578e-05
7.09933	0.00318689	2.72269e-05
7.11354	0.00319629	2.74748e-05
7.12779	0.00308175	2.6902e-05
7.14206	0.00314385	2.73587e-05
7.15635	0.00310935	2.71611e-05
7.17068	0.00310664	2.72457e-05
7.18504	0.00319816	2.78054e-05
7.19942	0.00316019	2.75433e-05
7.21383	0.00314868	2.76702e-05
7.22828	0.00323584	2.81203e-05
7.24275	0.00326701	2.82205e-05
7.25725	0.0033824	2.90336e-05
7.27178	0.00352131	2.95228e-05
7.28633	0.00393465	3.11687e-05
7.30092	0.00496683	3.53543e-05
7.31554	0.00530637	3.65719e-05
7.33018	0.0042682	3.28213e-05
7.34486	0.00344441	2.96765e-05
7.35956	0.00325037	2.8868e-05
7.3743	0.00324429	2.88221e-05
7.38906	0.0032582	2.90532e-05
7.40385	0.00333547	2.94625e-05
7.41868	0.00346781	3.00106e-05
7.43353	0.0035719	3.05704e-05
7.44841	0.00348081	3.02941e-05
7.46332	0.00342275	3.01079e-05
7.47826	0.00337578	2.98874e-05
7.49324	0.00341805	3.01059e-05
7.50824	0.00354003	3.08778e-05
7.52327	0.00379205	3.19401e-05
7.53833	0.00419266	3.35396e-05
7.55342	0.00411933	3.31712e-05
7.56854	0.00373082	3.18397e-05
7.5837	0.00380925	3.24327e-05
7.59888	0.0040541	3.33445e-05
7.61409	0.00433962	3.45301e-05
7.62933	0.00518309	3.74603e-05
7.64461	0.00682943	4.29692e-05
7.65991	0.00764298	4.55347e-05
7.67525	0.00621609	4.14707e-05
7.69061	0.00592907	4.06776e-05
7.70601	0.00655142	4.3024e-05
7.72144	0.00691551	4.5032e-05
7.7369	0.00548364	4.0727e-05
7.75239	0.00382926	3.36853e-05
7.76791	0.00343028	3.1739e-05
7.78346	0.00357511	3.24398e-05
7.79904	0.00370862	3.30711e-05
7.81465	0.00365741	3.31185e-05
7.8303	0.00342294	3.21299e-05
7.84598	0.00338842	3.19604e-05
7.86168	0.00350284	3.2668e-05
7.87742	0.00360979	3.30737e-05
7.89319	0.00403268	3.51826e-05
7.90899	0.00460733	3.76774e-05
7.92483	0.00482825	3.87267e-05
7.94069	0.00398582	3.52097e-05
7.95659	0.00371774	3.41102e-05
7.97252	0.00376705	3.43462e-05
7.98848	0.00404905	3.56512e-05
8.00447	0.00439541	3.7083e-05
8.0205	0.00434643	3.69085e-05
8.03656	0.00441195	3.75248e-05
8.05265	0.00445522	3.76707e-05
8.06877	0.00430558	3.70809e-05
8.08492	0.00445753	3.78487e-05
8.10111	0.00524843	4.10647e-05
8.11733	0.00604311	4.42114e-05
8.13358	0.00587136	4.36349e-05
8.14986	0.00583805	4.33697e-05
8.16618	0.00641529	4.54711e-05
8.18252	0.00652589	4.59729e-05
8.19891	0.00618086	4.52848e-05
8.21532	0.00450225	3.88898e-05
8.23177	0.00364413	3.48597e-05
8.24825	0.00349908	3.40799e-05
8.26476	0.0035013	3.40792e-05
8.28131	0.00347829	3.42289e-05
8.29789	0.00341284	3.38706e-05
8.3145	0.00340253	3.39219e-05
8.33114	0.00347689	3.43778e-05
8.34782	0.00371017	3.55583e-05
8.36453	0.00400707	3.70523e-05
8.38128	0.00389728	3.6636e-05
8.39806	0.00353551	3.49325e-05
8.41487	0.00343968	3.45231e-05
8.43172	0.00345736	3.46303e-05
8.4486	0.00337113	3.4261e-05
8.46551	0.00346241	3.48004e-05
8.48246	0.00344589	3.48933e-05
8.49944	0.00344064	3.47848e-05
8.51646	0.00350606	3.51963e-05
8.53351	0.00348676	3.511e-05
8.55059	0.00354294	3.53894e-05
8.56771	0.00357528	3.58105e-05
8.58486	0.00372405	3.64842e-05
8.60205	0.00366606	3.62395e-05
8.61927	0.00364895	3.62924e-05
8.63653	0.00368832	3.64318e-05
8.65382	0.00376014	3.69459e-05
8.67114	0.00404409	3.84317e-05
8.6885	0.00455866	4.07201e-05
8.7059	0.00444557	4.04189e-05
8.72333	0.00392962	3.80695e-05
8.74079	0.00378313	3.75158e-05
8.75829	0.00390392	3.80406e-05
8.77582	0.00414706	3.92046e-05
8.79339	0.00446519	4.08844e-05
8.811	0.0047313	4.20481e-05
8.82864	0.00496526	4.28723e-05
8.84631	0.00512321	4.37617e-05
8.86402	0.00476848	4.23569e-05
8.88177	0.00462537	4.19067e-05
8.89955	0.00438997	4.10633e-05
8.91737	0.00408079	3.99291e-05
8.93522	0.00412209	4.01085e-05
8.95311	0.00388507	3.89849e-05
8.97103	0.00392429	3.92468e-05
8.98899	0.00412489	4.03205e-05
9.00699	0.00446073	4.19208e-05
9.02502	0.00440141	4.17234e-05
9.04309	0.00402698	4.0006e-05
9.06119	0.00397921	3.97076e-05
9.07933	0.00416309	4.06641e-05
9.09751	0.00456347	4.28439e-05
9.11572	0.00472146	4.33478e-05
9.13397	0.00448799	4.23468e-05
9.15226	0.0045276	4.27706e-05
9.17058	0.00504431	4.50164e-05
9.18894	0.00525684	4.5914e-05
9.20734	0.00586236	4.85333e-05
9.22577	0.00743383	5.46388e-05
9.24424	0.00859588	5.8763e-05
9.26275	0.00771172	5.56654e-05
9.28129	0.00684582	5.25869e-05
9.29987	0.00707243	5.37971e-05
9.31849	0.00672234	5.27251e-05
9.33715	0.00649559	5.21519e-05
9.35584	0.00637302	5.17742e-05
9.37457	0.00677008	5.32789e-05
9.39334	0.00634928	5.16981e-05
9.41214	0.00558765	4.83273e-05
9.43099	0.00598308	4.98554e-05
9.44987	0.00609674	5.03172e-05
9.46879	0.00563787	4.88692e-05
9.48774	0.00481659	4.53476e-05
9.50674	0.00447456	4.34582e-05
9.52577	0.004258	4.24796e-05
9.54484	0.00399183	4.11591e-05
9.56395	0.00411758	4.17235e-05
9.5831	0.00454855	4.41044e-05
9.60228	0.00509534	4.6583e-05
9.62151	0.00470025	4.48744e-05
9.64077	0.00404105	4.15491e-05
9.66007	0.00396443	4.12093e-05
9.67941	0.00430709	4.28531e-05
9.69879	0.0045723	4.41497e-05
9.7182	0.00435053	4.34432e-05
9.73766	0.00410035	4.18966e-05
9.75715	0.00398161	4.15077e-05
9.77669	0.0039321	4.12076e-05
9.79626	0.00404339	4.19748e-05
9.81587	0.0041874	4.26958e-05
9.83552	0.00411503	4.24629e-05
9.85522	0.00454203	4.45997e-05
9.87495	0.00523943	4.80334e-05
9.89471	0.00537373	4.88057e-05
9.91452	0.00486157	4.64405e-05
9.93437	0.00482327	4.63834e-05
9.95426	0.00509554	4.78343e-05
9.97419	0.00524747	4.86549e-05
