# Supplementary material for: Topological transitions among skyrmion- and hedgehog-lattice states in cubic chiral magnets
Source: Nat Commun. 2019 Mar 5;10:1059. doi: 10.1038/s41467-019-08985-6 (PMC6401095; doi:10.1038/s41467-019-08985-6)
Supplement: Supplementary file 2 — Source Data [file 41467_2019_8985_MOESM2_ESM.zip › supplementary figure 6/Fig.S6b/116794_x04_4K_Iq_BW-BW.dat]

1	0	-1
1.002	0	-1
1.00401	0	-1
1.00602	0	-1
1.00803	0	-1
1.01005	0	-1
1.01207	0	-1
1.0141	0	-1
1.01613	0	-1
1.01816	0	-1
1.0202	0	-1
1.02224	0	-1
1.02429	0	-1
1.02634	0	-1
1.0284	0	-1
1.03045	0	-1
1.03252	0	-1
1.03458	0	-1
1.03666	0	-1
1.03873	0	-1
1.04081	0	-1
1.04289	0	-1
1.04498	0	-1
1.04707	0	-1
1.04917	0	-1
1.05127	0	-1
1.05338	0	-1
1.05548	0	-1
1.0576	0	-1
1.05972	0	-1
1.06184	0	-1
1.06396	0	-1
1.06609	0	-1
1.06823	0	-1
1.07037	0	-1
1.07251	0	-1
1.07466	0	-1
1.07681	0	-1
1.07896	0	-1
1.08112	0	-1
1.08329	0	-1
1.08546	0	-1
1.08763	0	-1
1.08981	0	-1
1.09199	0	-1
1.09417	0	-1
1.09636	0	-1
1.09856	0	-1
1.10076	0	-1
1.10296	0	-1
1.10517	0	-1
1.10738	0	-1
1.1096	0	-1
1.11182	0	-1
1.11405	0	-1
1.11628	0	-1
1.11851	0	-1
1.12075	0	-1
1.123	0	-1
1.12524	0	-1
1.1275	0	-1
1.12975	0	-1
1.13202	0	-1
1.13428	0	-1
1.13655	0	-1
1.13883	0	-1
1.14111	0	-1
1.14339	0	-1
1.14568	0	-1
1.14798	0	-1
1.15027	0	-1
1.15258	0	-1
1.15488	0	-1
1.1572	0	-1
1.15951	0	-1
1.16183	0	-1
1.16416	0	-1
1.16649	0	-1
1.16883	0	-1
1.17117	0	-1
1.17351	0	-1
1.17586	0	-1
1.17821	0	-1
1.18057	0	-1
1.18294	0	-1
1.1853	0	-1
1.18768	0	-1
1.19006	0	-1
1.19244	0	-1
1.19483	0	-1
1.19722	0	-1
1.19961	0	-1
1.20202	0	-1
1.20442	0	-1
1.20683	0	-1
1.20925	0	-1
1.21167	0	-1
1.2141	0	-1
1.21653	0	-1
1.21896	0	-1
1.2214	0	-1
1.22385	0	-1
1.2263	0	-1
1.22875	0	-1
1.23121	0	-1
1.23368	0	-1
1.23615	0	-1
1.23862	0	-1
1.2411	0	-1
1.24359	0	-1
1.24608	0	-1
1.24857	0	-1
1.25107	0	-1
1.25358	0	-1
1.25609	0	-1
1.2586	0	-1
1.26112	0	-1
1.26364	0	-1
1.26617	0	-1
1.26871	0	-1
1.27125	0	-1
1.27379	0	-1
1.27634	0	-1
1.2789	0	-1
1.28146	0	-1
1.28403	0	-1
1.2866	0	-1
1.28917	0	-1
1.29175	0	-1
1.29434	0	-1
1.29693	0	-1
1.29953	0	-1
1.30213	0	-1
1.30474	0	-1
1.30735	0	-1
1.30996	0	-1
1.31259	0	-1
1.31521	0	-1
1.31785	0	-1
1.32049	0	-1
1.32313	0	-1
1.32578	0	-1
1.32843	0	-1
1.33109	0	-1
1.33376	0	-1
1.33643	0	-1
1.3391	0	-1
1.34178	0	-1
1.34447	0	-1
1.34716	0	-1
1.34986	0	-1
1.35256	0	-1
1.35527	0	-1
1.35798	0	-1
1.3607	0	-1
1.36343	0	-1
1.36615	0	-1
1.36889	0	-1
1.37163	0	-1
1.37438	0	-1
1.37713	0	-1
1.37988	0	-1
1.38265	0	-1
1.38542	0	-1
1.38819	0	-1
1.39097	0	-1
1.39375	0	-1
1.39654	0	-1
1.39934	0	-1
1.40214	0	-1
1.40495	0	-1
1.40776	0	-1
1.41058	0	-1
1.4134	0	-1
1.41623	0	-1
1.41907	0	-1
1.42191	0	-1
1.42476	0	-1
1.42761	0	-1
1.43047	0	-1
1.43333	0	-1
1.4362	0	-1
1.43907	0	-1
1.44196	0	-1
1.44484	0	-1
1.44773	0	-1
1.45063	0	-1
1.45354	0	-1
1.45645	0	-1
1.45936	0	-1
1.46228	0	-1
1.46521	0	-1
1.46815	0	-1
1.47108	0	-1
1.47403	0	-1
1.47698	0	-1
1.47994	0	-1
1.4829	0	-1
1.48587	0	-1
1.48884	0	-1
1.49182	0	-1
1.49481	0	-1
1.4978	0	-1
1.5008	0	-1
1.50381	0	-1
1.50682	0	-1
1.50983	0	-1
1.51286	0	-1
1.51589	0	-1
1.51892	0	-1
1.52196	0	-1
1.52501	0	-1
1.52806	0	-1
1.53112	0	-1
1.53419	0	-1
1.53726	0.000686438	0.000686438
1.54034	0.00115515	0.000308755
1.54342	0.000906319	0.000165493
1.54651	0.00108531	0.000127945
1.54961	0.00109387	9.94826e-05
1.55271	0.0011943	8.3656e-05
1.55582	0.00118994	7.01579e-05
1.55893	0.00105081	5.63624e-05
1.56205	0.00113878	5.10639e-05
1.56518	0.00119927	4.6126e-05
1.56831	0.00121903	4.1407e-05
1.57145	0.00121796	3.70427e-05
1.5746	0.0012378	3.37471e-05
1.57775	0.00128077	3.09375e-05
1.58091	0.00128864	2.83826e-05
1.58407	0.00128506	2.62556e-05
1.58725	0.00127925	2.4576e-05
1.59042	0.00131162	2.35129e-05
1.59361	0.00134172	2.25854e-05
1.5968	0.00134449	2.16201e-05
1.59999	0.00135568	2.08498e-05
1.6032	0.00135489	2.00936e-05
1.60641	0.00131915	1.92037e-05
1.60962	0.0014053	1.92106e-05
1.61285	0.00137163	1.84676e-05
1.61607	0.0014327	1.84011e-05
1.61931	0.00144146	1.80447e-05
1.62255	0.00138944	1.73786e-05
1.6258	0.00146828	1.75621e-05
1.62906	0.0014363	1.71131e-05
1.63232	0.00147417	1.71836e-05
1.63558	0.00151754	1.73979e-05
1.63886	0.00154645	1.75246e-05
1.64214	0.00153735	1.74091e-05
1.64543	0.00156342	1.74907e-05
1.64872	0.00158269	1.75554e-05
1.65202	0.00163838	1.77837e-05
1.65533	0.00169689	1.80673e-05
1.65864	0.00171996	1.81503e-05
1.66196	0.00171804	1.80852e-05
1.66529	0.00164498	1.76654e-05
1.66863	0.00157206	1.72039e-05
1.67197	0.001525	1.69112e-05
1.67531	0.00152189	1.68298e-05
1.67867	0.00149818	1.66435e-05
1.68203	0.00154284	1.68681e-05
1.6854	0.00152253	1.67006e-05
1.68877	0.00154226	1.67178e-05
1.69215	0.00152008	1.6595e-05
1.69554	0.00156904	1.68092e-05
1.69893	0.00153122	1.65504e-05
1.70233	0.00152111	1.64415e-05
1.70574	0.0015289	1.64663e-05
1.70916	0.00152407	1.63697e-05
1.71258	0.00157395	1.66148e-05
1.71601	0.0015727	1.65701e-05
1.71944	0.00159473	1.66301e-05
1.72288	0.00156022	1.63856e-05
1.72633	0.00155008	1.62924e-05
1.72979	0.00161549	1.65919e-05
1.73325	0.00158363	1.63928e-05
1.73672	0.00158643	1.63592e-05
1.7402	0.00160637	1.64281e-05
1.74368	0.00157797	1.62273e-05
1.74717	0.00159568	1.62901e-05
1.75067	0.0016037	1.62753e-05
1.75418	0.00160229	1.62325e-05
1.75769	0.00158398	1.60844e-05
1.76121	0.00163726	1.63025e-05
1.76473	0.00164993	1.63135e-05
1.76827	0.0015867	1.59537e-05
1.77181	0.00160525	1.59984e-05
1.77535	0.00159478	1.58967e-05
1.77891	0.0015611	1.56811e-05
1.78247	0.00154249	1.55499e-05
1.78604	0.00158259	1.5715e-05
1.78961	0.0015404	1.54419e-05
1.7932	0.0015669	1.55423e-05
1.79679	0.00155595	1.54397e-05
1.80038	0.00156946	1.5483e-05
1.80399	0.00156991	1.54256e-05
1.8076	0.00158091	1.54365e-05
1.81122	0.00159115	1.54381e-05
1.81485	0.00160001	1.54307e-05
1.81848	0.00163054	1.55614e-05
1.82212	0.00164142	1.55676e-05
1.82577	0.00164635	1.55574e-05
1.82942	0.00167489	1.56471e-05
1.83308	0.00172407	1.58183e-05
1.83675	0.00171427	1.57519e-05
1.84043	0.00177261	1.59965e-05
1.84412	0.00181965	1.61645e-05
1.84781	0.00185656	1.62904e-05
1.85151	0.00193612	1.65864e-05
1.85521	0.00197444	1.67077e-05
1.85893	0.00207967	1.71337e-05
1.86265	0.00215017	1.73736e-05
1.86638	0.00226194	1.77676e-05
1.87012	0.00242445	1.83469e-05
1.87386	0.00255674	1.88112e-05
1.87761	0.00275207	1.9485e-05
1.88137	0.00300166	2.02826e-05
1.88514	0.00330943	2.1258e-05
1.88891	0.00367086	2.23459e-05
1.89269	0.0041776	2.37829e-05
1.89648	0.0048373	2.54948e-05
1.90028	0.0058087	2.7917e-05
1.90408	0.00707358	3.07011e-05
1.90789	0.00907402	3.46756e-05
1.91171	0.0115886	3.90973e-05
1.91554	0.0132395	4.16924e-05
1.91938	0.0131246	4.14801e-05
1.92322	0.0100353	3.62467e-05
1.92707	0.00501323	2.55792e-05
1.93093	0.00249486	1.79813e-05
1.93479	0.00197553	1.59456e-05
1.93867	0.00188907	1.55565e-05
1.94255	0.00185767	1.53909e-05
1.94644	0.00182033	1.52147e-05
1.95033	0.0017532	1.48841e-05
1.95424	0.00174125	1.48105e-05
1.95815	0.00168844	1.45492e-05
1.96207	0.00167556	1.44845e-05
1.966	0.00164856	1.4315e-05
1.96993	0.00162755	1.42046e-05
1.97388	0.00164108	1.42328e-05
1.97783	0.00166878	1.43157e-05
1.98179	0.00165731	1.42519e-05
1.98576	0.00168626	1.43413e-05
1.98973	0.00170425	1.43771e-05
1.99372	0.00169295	1.4292e-05
1.99771	0.0017292	1.44203e-05
2.00171	0.00173022	1.4403e-05
2.00571	0.00176819	1.45183e-05
2.00973	0.00172804	1.43272e-05
2.01375	0.0017543	1.43991e-05
2.01778	0.00172711	1.4255e-05
2.02182	0.00173083	1.42198e-05
2.02587	0.00168314	1.39774e-05
2.02993	0.0016874	1.39816e-05
2.03399	0.00167953	1.3915e-05
2.03806	0.00165772	1.37829e-05
2.04214	0.0016509	1.37243e-05
2.04623	0.00169094	1.3845e-05
2.05033	0.00167011	1.37357e-05
2.05443	0.00167715	1.3736e-05
2.05855	0.00167569	1.37045e-05
2.06267	0.0016679	1.36364e-05
2.0668	0.0016536	1.35457e-05
2.07094	0.00166741	1.35859e-05
2.07508	0.00166301	1.35318e-05
2.07924	0.00164375	1.34281e-05
2.0834	0.00166275	1.34761e-05
2.08757	0.00163247	1.33249e-05
2.09175	0.00165008	1.33678e-05
2.09594	0.00164697	1.3328e-05
2.10013	0.00165815	1.3356e-05
2.10434	0.00165993	1.33295e-05
2.10855	0.00167242	1.33672e-05
2.11277	0.00162573	1.31282e-05
2.117	0.00162965	1.31578e-05
2.12124	0.0016367	1.31279e-05
2.12549	0.00162299	1.30588e-05
2.12974	0.0016425	1.31147e-05
2.134	0.00163256	1.30313e-05
2.13828	0.00166132	1.31584e-05
2.14256	0.00162783	1.29596e-05
2.14685	0.00164235	1.29948e-05
2.15114	0.00164546	1.29981e-05
2.15545	0.00165168	1.29889e-05
2.15977	0.00165455	1.29803e-05
2.16409	0.001639	1.28876e-05
2.16842	0.00167505	1.29865e-05
2.17276	0.0016807	1.29936e-05
2.17711	0.00169982	1.30233e-05
2.18147	0.00171286	1.30717e-05
2.18584	0.00174539	1.31593e-05
2.19022	0.00173483	1.30938e-05
2.1946	0.00174621	1.31093e-05
2.19899	0.00176109	1.31565e-05
2.2034	0.00177312	1.31502e-05
2.20781	0.00175699	1.30666e-05
2.21223	0.00174431	1.29919e-05
2.21666	0.00173449	1.29321e-05
2.22109	0.00176048	1.30139e-05
2.22554	0.00173266	1.28942e-05
2.23	0.00172912	1.28349e-05
2.23446	0.00174524	1.28735e-05
2.23893	0.00177286	1.2959e-05
2.24342	0.00177128	1.2916e-05
2.24791	0.00179964	1.30194e-05
2.25241	0.00183219	1.31137e-05
2.25692	0.00184373	1.31176e-05
2.26144	0.00188189	1.32313e-05
2.26596	0.0019103	1.33176e-05
2.2705	0.00193636	1.34029e-05
2.27505	0.00194525	1.3381e-05
2.2796	0.00199893	1.35422e-05
2.28416	0.00203491	1.36415e-05
2.28874	0.00211204	1.38801e-05
2.29332	0.00219407	1.41066e-05
2.29791	0.00230507	1.44453e-05
2.30251	0.00237926	1.4647e-05
2.30712	0.00253134	1.51022e-05
2.31174	0.00268582	1.54853e-05
2.31637	0.00290195	1.60972e-05
2.321	0.00315829	1.67516e-05
2.32565	0.00357089	1.77828e-05
2.33031	0.00396704	1.87108e-05
2.33497	0.00476425	2.04605e-05
2.33965	0.00586161	2.26374e-05
2.34433	0.006882	2.45155e-05
2.34902	0.00714112	2.49183e-05
2.35373	0.00631166	2.34147e-05
2.35844	0.00400918	1.86768e-05
2.36316	0.00233629	1.42159e-05
2.36789	0.00189352	1.27691e-05
2.37263	0.00176774	1.22938e-05
2.37738	0.00174062	1.21742e-05
2.38214	0.00174206	1.2165e-05
2.38691	0.00171996	1.20673e-05
2.39169	0.00171602	1.20427e-05
2.39648	0.00170667	1.19821e-05
2.40128	0.00174358	1.20772e-05
2.40608	0.00176039	1.21119e-05
2.4109	0.00177956	1.21646e-05
2.41573	0.00179198	1.22052e-05
2.42056	0.00175646	1.20579e-05
2.42541	0.00179776	1.21831e-05
2.43026	0.00181248	1.22096e-05
2.43513	0.0018313	1.22504e-05
2.44001	0.00185467	1.23191e-05
2.44489	0.00187604	1.23663e-05
2.44979	0.00187682	1.23483e-05
2.45469	0.00188317	1.23656e-05
2.4596	0.00188426	1.23494e-05
2.46453	0.00190536	1.24022e-05
2.46946	0.00189979	1.23604e-05
2.47441	0.00191187	1.23947e-05
2.47936	0.00191899	1.23805e-05
2.48432	0.00194791	1.24683e-05
2.4893	0.00194105	1.2425e-05
2.49428	0.00195478	1.24566e-05
2.49927	0.00198029	1.25175e-05
2.50428	0.00199285	1.25276e-05
2.50929	0.00203179	1.26462e-05
2.51431	0.00205051	1.26681e-05
2.51935	0.00207796	1.27685e-05
2.52439	0.00207889	1.27265e-05
2.52945	0.00215056	1.29371e-05
2.53451	0.00218908	1.30298e-05
2.53958	0.00222882	1.31272e-05
2.54467	0.00230423	1.3327e-05
2.54976	0.00232858	1.33834e-05
2.55487	0.00238474	1.35105e-05
2.55998	0.00242295	1.3633e-05
2.56511	0.00246797	1.37129e-05
2.57024	0.00251366	1.38432e-05
2.57539	0.00258107	1.40137e-05
2.58054	0.00263459	1.413e-05
2.58571	0.00274042	1.43809e-05
2.59089	0.00288265	1.47345e-05
2.59607	0.00296877	1.49554e-05
2.60127	0.00310197	1.52608e-05
2.60648	0.00333389	1.57871e-05
2.6117	0.00353127	1.6244e-05
2.61693	0.00379418	1.68131e-05
2.62217	0.0040711	1.73825e-05
2.62741	0.00443213	1.81184e-05
2.63267	0.00484215	1.89131e-05
2.63795	0.00537283	1.99307e-05
2.64323	0.00611458	2.12081e-05
2.64852	0.00728975	2.31024e-05
2.65382	0.00856227	2.49735e-05
2.65913	0.00950495	2.62652e-05
2.66446	0.00991098	2.68345e-05
2.66979	0.00922296	2.59882e-05
2.67514	0.00873122	2.54716e-05
2.68049	0.00976183	2.69958e-05
2.68586	0.0114275	2.92526e-05
2.69124	0.013889	3.22524e-05
2.69662	0.0174308	3.61584e-05
2.70202	0.0214115	4.00084e-05
2.70743	0.0249489	4.30795e-05
2.71285	0.026318	4.41868e-05
2.71828	0.0237827	4.20987e-05
2.72372	0.0193664	3.82393e-05
2.72918	0.0129812	3.18541e-05
2.73464	0.00622236	2.23928e-05
2.74012	0.00310497	1.56694e-05
2.7456	0.00252316	1.39519e-05
2.7511	0.00242309	1.36558e-05
2.75661	0.00242397	1.36755e-05
2.76213	0.00243402	1.371e-05
2.76765	0.00244883	1.37579e-05
2.7732	0.00249621	1.38852e-05
2.77875	0.00250949	1.39275e-05
2.78431	0.00251534	1.39706e-05
2.78988	0.00249905	1.39353e-05
2.79547	0.00249525	1.39336e-05
2.80107	0.00248368	1.38928e-05
2.80667	0.00245974	1.3843e-05
2.81229	0.00250938	1.39682e-05
2.81792	0.0025706	1.41591e-05
2.82357	0.00261984	1.42787e-05
2.82922	0.00264129	1.43238e-05
2.83488	0.00268684	1.44815e-05
2.84056	0.00266309	1.44283e-05
2.84624	0.00259516	1.423e-05
2.85194	0.00254991	1.41163e-05
2.85765	0.00257007	1.41502e-05
2.86337	0.00261592	1.42875e-05
2.86911	0.0026198	1.429e-05
2.87485	0.00264051	1.43552e-05
2.88061	0.00266213	1.44077e-05
2.88637	0.00269066	1.44782e-05
2.89215	0.00272739	1.45735e-05
2.89794	0.00275442	1.46604e-05
2.90374	0.0027977	1.47699e-05
2.90956	0.00284712	1.48999e-05
2.91538	0.00291191	1.5079e-05
2.92122	0.00298681	1.52841e-05
2.92707	0.00301265	1.53655e-05
2.93293	0.00306039	1.54561e-05
2.9388	0.00311781	1.56663e-05
2.94468	0.00316409	1.57831e-05
2.95058	0.00322604	1.59241e-05
2.95648	0.00333205	1.62199e-05
2.9624	0.00342266	1.6439e-05
2.96833	0.00350042	1.66093e-05
2.97428	0.00363236	1.68981e-05
2.98023	0.00378735	1.72434e-05
2.9862	0.00397887	1.76799e-05
2.99217	0.00424044	1.82158e-05
2.99816	0.00449261	1.87194e-05
3.00417	0.0048778	1.95085e-05
3.01018	0.00541046	2.05338e-05
3.01621	0.00629625	2.21155e-05
3.02225	0.00757167	2.42067e-05
3.0283	0.00847395	2.55674e-05
3.03436	0.00869623	2.59005e-05
3.04043	0.00764582	2.42402e-05
3.04652	0.00572633	2.09067e-05
3.05262	0.00502853	1.95138e-05
3.05873	0.00535841	2.00572e-05
3.06486	0.00589727	2.09963e-05
3.07099	0.0063738	2.17479e-05
3.07714	0.00665127	2.21619e-05
3.0833	0.00657997	2.20362e-05
3.08947	0.00664307	2.21479e-05
3.09566	0.00719301	2.30165e-05
3.10186	0.00796941	2.41922e-05
3.10807	0.00906269	2.57488e-05
3.11429	0.0106442	2.78441e-05
3.12052	0.0123374	2.98842e-05
3.12677	0.0137665	3.14788e-05
3.13303	0.014137	3.18973e-05
3.1393	0.0132709	3.08857e-05
3.14559	0.0115171	2.8941e-05
3.15188	0.00804873	2.44037e-05
3.15819	0.00450669	1.8364e-05
3.16452	0.0028302	1.43607e-05
3.17085	0.00249553	1.34304e-05
3.1772	0.00245026	1.32662e-05
3.18356	0.00241864	1.31864e-05
3.18993	0.00241322	1.31458e-05
3.19632	0.00239917	1.30875e-05
3.20272	0.00238379	1.30158e-05
3.20913	0.00238088	1.30192e-05
3.21556	0.00242031	1.30801e-05
3.22199	0.00240104	1.30238e-05
3.22844	0.0024095	1.30256e-05
3.23491	0.00242738	1.30662e-05
3.24138	0.00243311	1.30501e-05
3.24787	0.00244304	1.308e-05
3.25438	0.00247442	1.31305e-05
3.26089	0.00244167	1.30439e-05
3.26742	0.00251409	1.31958e-05
3.27396	0.00250849	1.3199e-05
3.28051	0.00253451	1.32343e-05
3.28708	0.00257017	1.33144e-05
3.29366	0.0025934	1.33682e-05
3.30026	0.00266097	1.35206e-05
3.30686	0.00274434	1.37277e-05
3.31348	0.00283818	1.39548e-05
3.32012	0.00288971	1.40422e-05
3.32677	0.00284215	1.39275e-05
3.33343	0.00262856	1.34102e-05
3.3401	0.00241284	1.28172e-05
3.34679	0.0023156	1.25091e-05
3.35349	0.00229845	1.24882e-05
3.3602	0.00227085	1.23881e-05
3.36693	0.00227537	1.2407e-05
3.37367	0.00226431	1.23628e-05
3.38042	0.00225603	1.23092e-05
3.38719	0.00225084	1.22848e-05
3.39397	0.00226801	1.23175e-05
3.40077	0.00227758	1.23465e-05
3.40757	0.00228033	1.23258e-05
3.4144	0.00226139	1.227e-05
3.42123	0.00225634	1.22597e-05
3.42808	0.00226482	1.22667e-05
3.43494	0.00226203	1.22661e-05
3.44182	0.00227509	1.22799e-05
3.44871	0.00227416	1.22672e-05
3.45561	0.00228293	1.22819e-05
3.46253	0.00230781	1.23269e-05
3.46947	0.00231313	1.23437e-05
3.47641	0.00230859	1.2326e-05
3.48337	0.00230286	1.23043e-05
3.49034	0.00230629	1.23075e-05
3.49733	0.00230323	1.22889e-05
3.50433	0.00228707	1.22281e-05
3.51135	0.00231685	1.23201e-05
3.51838	0.00232799	1.23313e-05
3.52542	0.00231948	1.23018e-05
3.53248	0.0023097	1.2273e-05
3.53955	0.00233295	1.23094e-05
3.54664	0.00231466	1.22744e-05
3.55374	0.0023034	1.222e-05
3.56085	0.00233195	1.22982e-05
3.56798	0.00231752	1.22564e-05
3.57513	0.00230152	1.22015e-05
3.58228	0.00232926	1.22519e-05
3.58946	0.00232327	1.22315e-05
3.59664	0.00232579	1.22248e-05
3.60384	0.00232728	1.22283e-05
3.61106	0.00234538	1.22707e-05
3.61829	0.00236179	1.22999e-05
3.62553	0.00232898	1.21876e-05
3.63279	0.00235199	1.22639e-05
3.64006	0.00234263	1.22064e-05
3.64735	0.00232208	1.21542e-05
3.65465	0.00230809	1.20929e-05
3.66197	0.00229414	1.20508e-05
3.6693	0.00232593	1.21297e-05
3.67664	0.00233541	1.21556e-05
3.684	0.00229714	1.20216e-05
3.69138	0.00230541	1.20443e-05
3.69877	0.00230326	1.20446e-05
3.70618	0.00229189	1.19945e-05
3.7136	0.00228144	1.19767e-05
3.72103	0.00226374	1.18999e-05
3.72848	0.00228067	1.19467e-05
3.73594	0.00225827	1.18963e-05
3.74342	0.00227874	1.19338e-05
3.75092	0.00225871	1.18942e-05
3.75843	0.0022595	1.18605e-05
3.76595	0.0022388	1.18413e-05
3.77349	0.00221675	1.17304e-05
3.78105	0.0022501	1.18605e-05
3.78861	0.00222474	1.17459e-05
3.7962	0.00224359	1.18244e-05
3.8038	0.00225846	1.18417e-05
3.81141	0.00226603	1.18539e-05
3.81905	0.00227975	1.18979e-05
3.82669	0.00225923	1.18353e-05
3.83435	0.00228244	1.18924e-05
3.84203	0.00227152	1.18186e-05
3.84972	0.00226746	1.18369e-05
3.85743	0.00223471	1.17405e-05
3.86515	0.00222773	1.17114e-05
3.87289	0.0022121	1.16628e-05
3.88064	0.00220178	1.16285e-05
3.88841	0.00219646	1.16112e-05
3.8962	0.00218213	1.15767e-05
3.904	0.00220541	1.16506e-05
3.91181	0.00224535	1.17232e-05
3.91964	0.00222368	1.16745e-05
3.92749	0.00225203	1.17527e-05
3.93535	0.0022383	1.1715e-05
3.94323	0.00224871	1.17403e-05
3.95113	0.00224505	1.17353e-05
3.95904	0.00225302	1.17408e-05
3.96696	0.00226284	1.1768e-05
3.9749	0.00228626	1.18152e-05
3.98286	0.00230097	1.18631e-05
3.99083	0.00231726	1.1902e-05
3.99882	0.00232362	1.19168e-05
4.00683	0.00234305	1.19782e-05
4.01485	0.00238145	1.20728e-05
4.02289	0.00237936	1.20732e-05
4.03094	0.00242386	1.21944e-05
4.03901	0.00248845	1.23458e-05
4.0471	0.00264036	1.27176e-05
4.0552	0.00281397	1.3128e-05
4.06332	0.00295931	1.34547e-05
4.07146	0.00299675	1.35696e-05
4.07961	0.00281269	1.31732e-05
4.08777	0.00256113	1.25621e-05
4.09596	0.00244493	1.22733e-05
4.10416	0.00242892	1.22642e-05
4.11237	0.00245325	1.23284e-05
4.12061	0.00246754	1.23892e-05
4.12886	0.0025307	1.2567e-05
4.13712	0.00254802	1.25927e-05
4.1454	0.00258586	1.27119e-05
4.1537	0.00263267	1.28607e-05
4.16202	0.00268193	1.30184e-05
4.17035	0.00278751	1.32855e-05
4.1787	0.00283125	1.3403e-05
4.18707	0.00291585	1.3604e-05
4.19545	0.00302609	1.39033e-05
4.20385	0.0031181	1.41128e-05
4.21226	0.00320071	1.4301e-05
4.2207	0.0032903	1.45453e-05
4.22915	0.00342392	1.4803e-05
4.23761	0.00355867	1.51135e-05
4.2461	0.00378323	1.55865e-05
4.2546	0.00401964	1.60615e-05
4.26312	0.00467245	1.73305e-05
4.27165	0.00575639	1.92604e-05
4.2802	0.00676326	2.0877e-05
4.28877	0.00726266	2.16441e-05
4.29736	0.00684751	2.1078e-05
4.30596	0.00529863	1.84616e-05
4.31458	0.00421646	1.641e-05
4.32322	0.00412099	1.61805e-05
4.33188	0.00433109	1.65848e-05
4.34055	0.00460305	1.70601e-05
4.34924	0.0049216	1.76085e-05
4.35794	0.00533309	1.83258e-05
4.36667	0.00592625	1.93143e-05
4.37541	0.00661902	2.03577e-05
4.38417	0.00763462	2.18674e-05
4.39295	0.00933269	2.40758e-05
4.40174	0.0121674	2.73667e-05
4.41055	0.0151467	3.05581e-05
4.41938	0.0177869	3.3072e-05
4.42823	0.0180817	3.35188e-05
4.4371	0.0146889	3.03839e-05
4.44598	0.01136	2.70431e-05
4.45488	0.00787394	2.28588e-05
4.4638	0.00464846	1.77702e-05
4.47274	0.00335796	1.5069e-05
4.48169	0.00298143	1.41138e-05
4.49066	0.0030053	1.41434e-05
4.49965	0.00303812	1.42294e-05
4.50866	0.00292175	1.39579e-05
4.51769	0.00268918	1.34043e-05
4.52673	0.00251975	1.29932e-05
4.5358	0.00255268	1.30821e-05
4.54488	0.00251717	1.29922e-05
4.55398	0.00252232	1.30436e-05
4.56309	0.00249741	1.29631e-05
4.57223	0.00253343	1.30674e-05
4.58138	0.0025362	1.313e-05
4.59055	0.00261301	1.33124e-05
4.59974	0.00263114	1.33735e-05
4.60895	0.00265197	1.3472e-05
4.61818	0.00273133	1.36584e-05
4.62742	0.00277117	1.38043e-05
4.63669	0.00285187	1.39995e-05
4.64597	0.00291792	1.42142e-05
4.65527	0.00300747	1.4447e-05
4.66459	0.00322353	1.50071e-05
4.67393	0.00378713	1.625e-05
4.68329	0.00454191	1.78082e-05
4.69266	0.00511294	1.89634e-05
4.70206	0.00529175	1.93753e-05
4.71147	0.00455403	1.80437e-05
4.7209	0.00336716	1.55406e-05
4.73036	0.0027804	1.41183e-05
4.73983	0.00270474	1.39634e-05
4.74932	0.00268938	1.39512e-05
4.75882	0.00272033	1.40529e-05
4.76835	0.00273976	1.41233e-05
4.7779	0.00272622	1.41262e-05
4.78746	0.00280115	1.43443e-05
4.79705	0.00286565	1.45678e-05
4.80665	0.00290333	1.47402e-05
4.81627	0.00299338	1.50137e-05
4.82592	0.00302725	1.51517e-05
4.83558	0.00312857	1.54606e-05
4.84526	0.0032771	1.59011e-05
4.85496	0.00359788	1.67149e-05
4.86468	0.00435922	1.84574e-05
4.87442	0.0055051	2.08367e-05
4.88418	0.00652456	2.28389e-05
4.89395	0.00685953	2.35706e-05
4.90375	0.005981	2.21913e-05
4.91357	0.00413166	1.8541e-05
4.92341	0.00324226	1.64838e-05
4.93326	0.00310409	1.62317e-05
4.94314	0.00309504	1.62524e-05
4.95304	0.00317806	1.65312e-05
4.96295	0.00321925	1.66915e-05
4.97289	0.00329841	1.70055e-05
4.98284	0.00337421	1.7242e-05
4.99282	0.00346653	1.75909e-05
5.00281	0.00353056	1.78185e-05
5.01283	0.00360783	1.80693e-05
5.02287	0.00373975	1.85276e-05
5.03292	0.00383208	1.88163e-05
5.043	0.00402897	1.93529e-05
5.05309	0.00436354	2.02362e-05
5.06321	0.00484696	2.14154e-05
5.07335	0.00547164	2.27985e-05
5.0835	0.00593961	2.38907e-05
5.09368	0.00599186	2.40376e-05
5.10388	0.00591842	2.39478e-05
5.1141	0.00571579	2.36524e-05
5.12433	0.00585878	2.42932e-05
5.13459	0.00653831	2.57684e-05
5.14487	0.00753682	2.78134e-05
5.15517	0.00948374	3.13186e-05
5.16549	0.0129693	3.69765e-05
5.17583	0.0173643	4.2935e-05
5.1862	0.0212967	4.77114e-05
5.19658	0.0214445	4.83834e-05
5.20698	0.018269	4.49593e-05
5.21741	0.0155398	4.19044e-05
5.22785	0.0114628	3.71787e-05
5.23832	0.00612101	2.7485e-05
5.24881	0.00351247	2.03995e-05
5.25931	0.00295038	1.86443e-05
5.26984	0.00288552	1.84767e-05
5.28039	0.00284033	1.84168e-05
5.29096	0.00290794	1.87617e-05
5.30156	0.00306399	1.92627e-05
5.31217	0.00325298	1.99655e-05
5.32281	0.00343277	2.05383e-05
5.33346	0.00344699	2.06405e-05
5.34414	0.00315974	2.00017e-05
5.35484	0.00299066	1.96788e-05
5.36556	0.00306177	2.00293e-05
5.3763	0.00321945	2.06887e-05
5.38706	0.00349803	2.16526e-05
5.39785	0.00406299	2.35852e-05
5.40866	0.00493016	2.59277e-05
5.41948	0.00586993	2.85901e-05
5.43033	0.00612837	2.90569e-05
5.44121	0.00590791	2.87433e-05
5.4521	0.00553506	2.81682e-05
5.46301	0.00450415	2.60838e-05
5.47395	0.00321559	2.22048e-05
5.48491	0.00277259	2.05086e-05
5.49589	0.00268351	2.02314e-05
5.50689	0.00266723	2.03077e-05
5.51792	0.00269722	2.05044e-05
5.52896	0.00271209	2.06727e-05
5.54003	0.0026737	2.06634e-05
5.55112	0.00278255	2.11524e-05
5.56224	0.00291996	2.18109e-05
5.57337	0.0031353	2.27351e-05
5.58453	0.00348706	2.40831e-05
5.59571	0.0038598	2.55435e-05
5.60691	0.00382804	2.56213e-05
5.61814	0.00320213	2.3647e-05
5.62939	0.00286097	2.23995e-05
5.64066	0.00274463	2.20138e-05
5.65195	0.00276208	2.22201e-05
5.66326	0.002767	2.24488e-05
5.6746	0.00279813	2.25695e-05
5.68596	0.00285639	2.29826e-05
5.69735	0.00283687	2.30688e-05
5.70875	0.00289832	2.34774e-05
5.72018	0.0029803	2.37692e-05
5.73163	0.00322673	2.4891e-05
5.74311	0.00366639	2.67594e-05
5.75461	0.00427211	2.8953e-05
5.76613	0.00457499	3.01671e-05
5.77767	0.00383239	2.77476e-05
5.78924	0.0031201	2.52472e-05
5.80083	0.00282485	2.39637e-05
5.81244	0.00288596	2.45406e-05
5.82408	0.00283598	2.43128e-05
5.83574	0.00285128	2.44808e-05
5.84742	0.00280766	2.43897e-05
5.85913	0.00290922	2.50345e-05
5.87086	0.0028479	2.48532e-05
5.88261	0.00292955	2.53042e-05
5.89439	0.00292312	2.54024e-05
5.90619	0.00296596	2.57227e-05
5.91801	0.00307091	2.62576e-05
5.92986	0.00305951	2.62943e-05
5.94173	0.00290145	2.57421e-05
5.95363	0.00285429	2.55716e-05
5.96555	0.0028218	2.5585e-05
5.97749	0.00281391	2.5696e-05
5.98946	0.00283269	2.58616e-05
6.00145	0.0028176	2.59109e-05
6.01346	0.00281641	2.59988e-05
6.0255	0.0028361	2.62252e-05
6.03756	0.00284109	2.63711e-05
6.04965	0.00285236	2.65835e-05
6.06176	0.0029151	2.6991e-05
6.0739	0.00291583	2.70556e-05
6.08606	0.00290394	2.70477e-05
6.09824	0.00290274	2.71781e-05
6.11045	0.0028897	2.7224e-05
6.12268	0.00295248	2.7589e-05
6.13494	0.00300926	2.79782e-05
6.14722	0.00313037	2.85823e-05
6.15953	0.00323987	2.91449e-05
6.17186	0.0032107	2.91148e-05
6.18422	0.00321111	2.93177e-05
6.1966	0.00352479	3.07896e-05
6.209	0.00407714	3.33418e-05
6.22144	0.0046779	3.57741e-05
6.23389	0.00496224	3.70672e-05
6.24637	0.00444779	3.51707e-05
6.25888	0.00430496	3.45679e-05
6.27141	0.00436533	3.49992e-05
6.28396	0.00438671	3.50008e-05
6.29654	0.00454738	3.60373e-05
6.30915	0.00409309	3.47863e-05
6.32178	0.00321439	3.10499e-05
6.33443	0.00285546	2.9101e-05
6.34712	0.00282857	2.90692e-05
6.35982	0.00278843	2.9041e-05
6.37256	0.00275827	2.88943e-05
6.38531	0.00283151	2.95333e-05
6.3981	0.0027386	2.9134e-05
6.41091	0.00272605	2.90521e-05
6.42374	0.00280398	2.97342e-05
6.4366	0.00283042	2.99889e-05
6.44949	0.00283858	3.01017e-05
6.4624	0.00282997	3.02166e-05
6.47534	0.00287416	3.06833e-05
6.4883	0.0029204	3.09771e-05
6.50129	0.00296057	3.13603e-05
6.51431	0.00292386	3.12165e-05
6.52735	0.00297563	3.16642e-05
6.54042	0.0030259	3.21061e-05
6.55351	0.0030476	3.23542e-05
6.56663	0.00316304	3.30266e-05
6.57978	0.00321674	3.35729e-05
6.59295	0.00331648	3.41973e-05
6.60615	0.0033894	3.46136e-05
6.61937	0.00342099	3.4968e-05
6.63262	0.00380432	3.71135e-05
6.6459	0.00436186	3.96935e-05
6.65921	0.00480928	4.17738e-05
6.67254	0.00444566	4.05996e-05
6.6859	0.00411103	3.91772e-05
6.69928	0.00436729	4.02429e-05
6.7127	0.0046108	4.15398e-05
6.72613	0.00414321	3.95138e-05
6.7396	0.00423749	4.00447e-05
6.75309	0.00479145	4.30022e-05
6.76661	0.00520583	4.48201e-05
6.78016	0.00589277	4.75858e-05
6.79373	0.00724888	5.28664e-05
6.80733	0.0100777	6.20974e-05
6.82096	0.0138596	7.30606e-05
6.83462	0.0144544	7.52889e-05
6.8483	0.0124346	6.99626e-05
6.86201	0.0135791	7.46935e-05
6.87575	0.0110888	6.86696e-05
6.88951	0.00642949	5.20229e-05
6.90331	0.00508419	4.57995e-05
6.91713	0.00609192	5.01081e-05
6.93098	0.00760045	5.62201e-05
6.94485	0.0069674	5.43435e-05
6.95876	0.00544553	4.82694e-05
6.97269	0.00580743	5.02153e-05
6.98665	0.00818073	6.01885e-05
7.00063	0.0111295	7.07177e-05
7.01465	0.011134	7.0677e-05
7.02869	0.0105908	6.79202e-05
7.04276	0.0115511	7.10826e-05
7.05686	0.00946529	6.53392e-05
7.07099	0.00645824	5.38621e-05
7.08515	0.00405469	4.26867e-05
7.09933	0.00308427	3.70767e-05
7.11354	0.00296536	3.65455e-05
7.12779	0.00286156	3.58852e-05
7.14206	0.00294903	3.66507e-05
7.15635	0.00287057	3.6078e-05
7.17068	0.0029325	3.65766e-05
7.18504	0.00297909	3.71388e-05
7.19942	0.00290395	3.66012e-05
7.21383	0.00301358	3.75051e-05
7.22828	0.00306854	3.79733e-05
7.24275	0.00308581	3.80697e-05
7.25725	0.00315912	3.88998e-05
7.27178	0.00324791	3.92884e-05
7.28633	0.00359684	4.14017e-05
7.30092	0.00417326	4.4894e-05
7.31554	0.00528364	5.04773e-05
7.33018	0.00524784	5.06024e-05
7.34486	0.00383902	4.35563e-05
7.35956	0.00330499	4.05671e-05
7.3743	0.00310576	3.91913e-05
7.38906	0.00308402	3.92928e-05
7.40385	0.00310691	3.94911e-05
7.41868	0.00322361	4.02913e-05
7.43353	0.00332049	4.10161e-05
7.44841	0.00346982	4.21461e-05
7.46332	0.00335484	4.15336e-05
7.47826	0.00322965	4.07418e-05
7.49324	0.00328848	4.10691e-05
7.50824	0.00346538	4.25091e-05
7.52327	0.00370266	4.39374e-05
7.53833	0.00404135	4.58179e-05
7.55342	0.00386078	4.46198e-05
7.56854	0.00356052	4.32755e-05
7.5837	0.00356723	4.36512e-05
7.59888	0.00370516	4.42728e-05
7.61409	0.00398877	4.61109e-05
7.62933	0.0043208	4.78217e-05
7.64461	0.00512842	5.19752e-05
7.65991	0.00704253	6.05849e-05
7.67525	0.00878708	6.79879e-05
7.69061	0.00791978	6.47092e-05
7.70601	0.00769188	6.41671e-05
7.72144	0.00755605	6.51012e-05
7.7369	0.00531782	5.54382e-05
7.75239	0.00356187	4.49453e-05
7.76791	0.00321666	4.25124e-05
7.78346	0.00327128	4.29205e-05
7.79904	0.00343154	4.39773e-05
7.81465	0.00345036	4.43511e-05
7.8303	0.00327404	4.3376e-05
7.84598	0.0033092	4.3728e-05
7.86168	0.00327148	4.34601e-05
7.87742	0.00330405	4.36576e-05
7.89319	0.00353254	4.54616e-05
7.90899	0.00405927	4.87369e-05
7.92483	0.00478202	5.30089e-05
7.94069	0.0046168	5.22756e-05
7.95659	0.00375897	4.7394e-05
7.97252	0.00344667	4.523e-05
7.98848	0.00378831	4.75987e-05
8.00447	0.00404508	4.90371e-05
8.0205	0.00387365	4.81806e-05
8.03656	0.00404158	4.95826e-05
8.05265	0.00444079	5.20127e-05
8.06877	0.00408617	5.00814e-05
8.08492	0.00396945	4.94262e-05
8.10111	0.00416066	5.06733e-05
8.11733	0.00524774	5.70378e-05
8.13358	0.00660703	6.41543e-05
8.14986	0.00707114	6.64757e-05
8.16618	0.0070764	6.61179e-05
8.18252	0.00764667	6.92188e-05
8.19891	0.00656432	6.51082e-05
8.21532	0.00444359	5.3734e-05
8.23177	0.00344943	4.70259e-05
8.24825	0.00333582	4.62274e-05
8.26476	0.00346523	4.70902e-05
8.28131	0.00341909	4.70104e-05
8.29789	0.00325461	4.59929e-05
8.3145	0.00314202	4.5259e-05
8.33114	0.00316897	4.56084e-05
8.34782	0.00333968	4.67717e-05
8.36453	0.00366367	4.9192e-05
8.38128	0.00402121	5.16815e-05
8.39806	0.00372225	4.97896e-05
8.41487	0.00328058	4.69118e-05
8.43172	0.00325933	4.68083e-05
8.4486	0.00318661	4.63738e-05
8.46551	0.00313658	4.61371e-05
8.48246	0.00327737	4.74469e-05
8.49944	0.00331556	4.76335e-05
8.51646	0.00330044	4.76305e-05
8.53351	0.00332316	4.78349e-05
8.55059	0.00336381	4.80358e-05
8.56771	0.00346708	4.9195e-05
8.58486	0.00338979	4.85913e-05
8.60205	0.00347821	4.9123e-05
8.61927	0.00347906	4.9323e-05
8.63653	0.00342753	4.89207e-05
8.65382	0.00354208	4.98127e-05
8.67114	0.00369793	5.10887e-05
8.6885	0.00407527	5.34113e-05
8.7059	0.00472503	5.75962e-05
8.72333	0.0042299	5.46621e-05
8.74079	0.00364622	5.07995e-05
8.75829	0.00358126	5.0197e-05
8.77582	0.0036747	5.09124e-05
8.79339	0.00399663	5.31617e-05
8.811	0.00428655	5.50254e-05
8.82864	0.00451799	5.62857e-05
8.84631	0.00481448	5.81036e-05
8.86402	0.00539858	6.13917e-05
8.88177	0.00499241	5.93159e-05
8.89955	0.00494252	5.9188e-05
8.91737	0.00455884	5.76515e-05
8.93522	0.00387041	5.33803e-05
8.95311	0.00366482	5.20301e-05
8.97103	0.00349998	5.09175e-05
8.98899	0.00373668	5.26713e-05
9.00699	0.00402181	5.48193e-05
9.02502	0.0042104	5.62771e-05
9.04309	0.00401418	5.51526e-05
9.06119	0.00368536	5.28696e-05
9.07933	0.0037276	5.31122e-05
9.09751	0.00416225	5.6691e-05
9.11572	0.00445393	5.83143e-05
9.13397	0.00439754	5.81126e-05
9.15226	0.00437372	5.82972e-05
9.17058	0.00445582	5.86711e-05
9.18894	0.00489294	6.16081e-05
9.20734	0.00539099	6.46236e-05
9.22577	0.00637947	7.02283e-05
9.24424	0.00774956	7.73186e-05
9.26275	0.00956267	8.57622e-05
9.28129	0.00942533	8.55067e-05
9.29987	0.00835475	8.03638e-05
9.31849	0.00859169	8.231e-05
9.33715	0.00698351	7.50219e-05
9.35584	0.0053421	6.55389e-05
9.37457	0.00574974	6.75012e-05
9.39334	0.00726615	7.63943e-05
9.41214	0.00769172	7.87168e-05
9.43099	0.00663959	7.27003e-05
9.44987	0.00664706	7.277e-05
9.46879	0.00572226	6.82745e-05
9.48774	0.00429526	5.91437e-05
9.50674	0.00431187	5.87929e-05
9.52577	0.00443018	5.99036e-05
9.54484	0.00402943	5.71955e-05
9.56395	0.00375793	5.51668e-05
9.5831	0.00395449	5.69538e-05
9.60228	0.00466969	6.1637e-05
9.62151	0.0051437	6.50421e-05
9.64077	0.00446025	6.07584e-05
9.66007	0.00369212	5.53662e-05
9.67941	0.00385289	5.64214e-05
9.69879	0.00426716	5.94533e-05
9.7182	0.00454537	6.19339e-05
9.73766	0.00416233	5.89545e-05
9.75715	0.00374526	5.614e-05
9.77669	0.00364615	5.53434e-05
9.79626	0.00381917	5.68319e-05
9.81587	0.00404353	5.85825e-05
9.83552	0.00398873	5.83219e-05
9.85522	0.00386252	5.72214e-05
9.87495	0.0046503	6.3114e-05
9.89471	0.00563692	6.94924e-05
9.91452	0.00579769	7.05734e-05
9.93437	0.00495284	6.52599e-05
9.95426	0.0053561	6.80503e-05
9.97419	0.00549333	6.92612e-05
