# Supplementary material for: Topological transitions among skyrmion- and hedgehog-lattice states in cubic chiral magnets
Source: Nat Commun. 2019 Mar 5;10:1059. doi: 10.1038/s41467-019-08985-6 (PMC6401095; doi:10.1038/s41467-019-08985-6)
Supplement: Supplementary file 2 — Source Data [file 41467_2019_8985_MOESM2_ESM.zip › supplementary figure 6/Fig.S6b/116795_x04_50K_Iq_BW-BW.dat]

1	0	-1
1.002	0	-1
1.00401	0	-1
1.00602	0	-1
1.00803	0	-1
1.01005	0	-1
1.01207	0	-1
1.0141	0	-1
1.01613	0	-1
1.01816	0	-1
1.0202	0	-1
1.02224	0	-1
1.02429	0	-1
1.02634	0	-1
1.0284	0	-1
1.03045	0	-1
1.03252	0	-1
1.03458	0	-1
1.03666	0	-1
1.03873	0	-1
1.04081	0	-1
1.04289	0	-1
1.04498	0	-1
1.04707	0	-1
1.04917	0	-1
1.05127	0	-1
1.05338	0	-1
1.05548	0	-1
1.0576	0	-1
1.05972	0	-1
1.06184	0	-1
1.06396	0	-1
1.06609	0	-1
1.06823	0	-1
1.07037	0	-1
1.07251	0	-1
1.07466	0	-1
1.07681	0	-1
1.07896	0	-1
1.08112	0	-1
1.08329	0	-1
1.08546	0	-1
1.08763	0	-1
1.08981	0	-1
1.09199	0	-1
1.09417	0	-1
1.09636	0	-1
1.09856	0	-1
1.10076	0	-1
1.10296	0	-1
1.10517	0	-1
1.10738	0	-1
1.1096	0	-1
1.11182	0	-1
1.11405	0	-1
1.11628	0	-1
1.11851	0	-1
1.12075	0	-1
1.123	0	-1
1.12524	0	-1
1.1275	0	-1
1.12975	0	-1
1.13202	0	-1
1.13428	0	-1
1.13655	0	-1
1.13883	0	-1
1.14111	0	-1
1.14339	0	-1
1.14568	0	-1
1.14798	0	-1
1.15027	0	-1
1.15258	0	-1
1.15488	0	-1
1.1572	0	-1
1.15951	0	-1
1.16183	0	-1
1.16416	0	-1
1.16649	0	-1
1.16883	0	-1
1.17117	0	-1
1.17351	0	-1
1.17586	0	-1
1.17821	0	-1
1.18057	0	-1
1.18294	0	-1
1.1853	0	-1
1.18768	0	-1
1.19006	0	-1
1.19244	0	-1
1.19483	0	-1
1.19722	0	-1
1.19961	0	-1
1.20202	0	-1
1.20442	0	-1
1.20683	0	-1
1.20925	0	-1
1.21167	0	-1
1.2141	0	-1
1.21653	0	-1
1.21896	0	-1
1.2214	0	-1
1.22385	0	-1
1.2263	0	-1
1.22875	0	-1
1.23121	0	-1
1.23368	0	-1
1.23615	0	-1
1.23862	0	-1
1.2411	0	-1
1.24359	0	-1
1.24608	0	-1
1.24857	0	-1
1.25107	0	-1
1.25358	0	-1
1.25609	0	-1
1.2586	0	-1
1.26112	0	-1
1.26364	0	-1
1.26617	0	-1
1.26871	0	-1
1.27125	0	-1
1.27379	0	-1
1.27634	0	-1
1.2789	0	-1
1.28146	0	-1
1.28403	0	-1
1.2866	0	-1
1.28917	0	-1
1.29175	0	-1
1.29434	0	-1
1.29693	0	-1
1.29953	0	-1
1.30213	0	-1
1.30474	0	-1
1.30735	0	-1
1.30996	0	-1
1.31259	0	-1
1.31521	0	-1
1.31785	0	-1
1.32049	0	-1
1.32313	0	-1
1.32578	0	-1
1.32843	0	-1
1.33109	0	-1
1.33376	0	-1
1.33643	0	-1
1.3391	0	-1
1.34178	0	-1
1.34447	0	-1
1.34716	0	-1
1.34986	0	-1
1.35256	0	-1
1.35527	0	-1
1.35798	0	-1
1.3607	0	-1
1.36343	0	-1
1.36615	0	-1
1.36889	0	-1
1.37163	0	-1
1.37438	0	-1
1.37713	0	-1
1.37988	0	-1
1.38265	0	-1
1.38542	0	-1
1.38819	0	-1
1.39097	0	-1
1.39375	0	-1
1.39654	0	-1
1.39934	0	-1
1.40214	0	-1
1.40495	0	-1
1.40776	0	-1
1.41058	0	-1
1.4134	0	-1
1.41623	0	-1
1.41907	0	-1
1.42191	0	-1
1.42476	0	-1
1.42761	0	-1
1.43047	0	-1
1.43333	0	-1
1.4362	0	-1
1.43907	0	-1
1.44196	0	-1
1.44484	0	-1
1.44773	0	-1
1.45063	0	-1
1.45354	0	-1
1.45645	0	-1
1.45936	0	-1
1.46228	0	-1
1.46521	0	-1
1.46815	0	-1
1.47108	0	-1
1.47403	0	-1
1.47698	0	-1
1.47994	0	-1
1.4829	0	-1
1.48587	0	-1
1.48884	0	-1
1.49182	0	-1
1.49481	0	-1
1.4978	0	-1
1.5008	0	-1
1.50381	0	-1
1.50682	0	-1
1.50983	0	-1
1.51286	0	-1
1.51589	0	-1
1.51892	0	-1
1.52196	0	-1
1.52501	0	-1
1.52806	0	-1
1.53112	0	-1
1.53419	0	-1
1.53726	0	0
1.54034	0.000482334	0.000215724
1.54342	0.000741601	0.000161847
1.54651	0.00084252	0.000121623
1.54961	0.00110308	0.000107669
1.55271	0.00110296	8.69508e-05
1.55582	0.00115613	7.45022e-05
1.55893	0.00108002	6.18811e-05
1.56205	0.00113481	5.50865e-05
1.56518	0.0011864	4.96488e-05
1.56831	0.0011767	4.40793e-05
1.57145	0.00120228	3.99666e-05
1.5746	0.00126245	3.69593e-05
1.57775	0.00126981	3.35032e-05
1.58091	0.001299	3.09475e-05
1.58407	0.00134022	2.91843e-05
1.58725	0.00135405	2.74626e-05
1.59042	0.00133771	2.58057e-05
1.59361	0.00136212	2.47521e-05
1.5968	0.00136162	2.36545e-05
1.59999	0.00143226	2.33015e-05
1.6032	0.00140111	2.22237e-05
1.60641	0.00138591	2.1399e-05
1.60962	0.001405	2.08885e-05
1.61285	0.00144896	2.06587e-05
1.61607	0.00141683	1.98894e-05
1.61931	0.0014995	2.00064e-05
1.62255	0.0014556	1.93034e-05
1.6258	0.00149205	1.92339e-05
1.62906	0.00150605	1.90311e-05
1.63232	0.00145984	1.85542e-05
1.63558	0.00147477	1.85817e-05
1.63886	0.00151871	1.88201e-05
1.64214	0.00148562	1.85434e-05
1.64543	0.00153032	1.8735e-05
1.64872	0.0015182	1.86126e-05
1.65202	0.00152299	1.85695e-05
1.65533	0.00153227	1.85787e-05
1.65864	0.00153494	1.85466e-05
1.66196	0.00152996	1.84355e-05
1.66529	0.00155333	1.85435e-05
1.66863	0.00158067	1.86568e-05
1.67197	0.00154065	1.83716e-05
1.67531	0.00160596	1.87142e-05
1.67867	0.00164752	1.88875e-05
1.68203	0.00157861	1.84431e-05
1.6854	0.00159478	1.85043e-05
1.68877	0.00158056	1.83257e-05
1.69215	0.00156084	1.82137e-05
1.69554	0.00157134	1.82e-05
1.69893	0.00156885	1.81403e-05
1.70233	0.00157711	1.81329e-05
1.70574	0.00156341	1.80316e-05
1.70916	0.00155074	1.78831e-05
1.71258	0.00157788	1.80015e-05
1.71601	0.00157678	1.79646e-05
1.71944	0.00162597	1.81926e-05
1.72288	0.00160565	1.80237e-05
1.72633	0.00161341	1.80201e-05
1.72979	0.00165282	1.81828e-05
1.73325	0.00165397	1.81373e-05
1.73672	0.00164364	1.80225e-05
1.7402	0.00162308	1.78711e-05
1.74368	0.00159872	1.76835e-05
1.74717	0.0016545	1.79786e-05
1.75067	0.00160986	1.76457e-05
1.75418	0.0016451	1.77938e-05
1.75769	0.00161975	1.76184e-05
1.76121	0.00161578	1.7534e-05
1.76473	0.00167924	1.78328e-05
1.76827	0.00162977	1.75228e-05
1.77181	0.00162716	1.74597e-05
1.77535	0.00161658	1.73386e-05
1.77891	0.00161684	1.73179e-05
1.78247	0.00157512	1.70162e-05
1.78604	0.00159899	1.71051e-05
1.78961	0.00158855	1.70102e-05
1.7932	0.00158823	1.69669e-05
1.79679	0.0016164	1.70826e-05
1.80038	0.00159368	1.69123e-05
1.80399	0.00161092	1.69397e-05
1.8076	0.0016183	1.69411e-05
1.81122	0.00163747	1.69889e-05
1.81485	0.00162231	1.68927e-05
1.81848	0.00167109	1.70867e-05
1.82212	0.00169025	1.71371e-05
1.82577	0.00168127	1.70566e-05
1.82942	0.00170816	1.71583e-05
1.83308	0.00173995	1.72733e-05
1.83675	0.0017709	1.73683e-05
1.84043	0.00180169	1.75019e-05
1.84412	0.00181645	1.75301e-05
1.84781	0.00186854	1.77419e-05
1.85151	0.00195231	1.8094e-05
1.85521	0.00202227	1.83579e-05
1.85893	0.00208073	1.8602e-05
1.86265	0.00220279	1.90996e-05
1.86638	0.00230756	1.94879e-05
1.87012	0.00245616	2.00584e-05
1.87386	0.00257102	2.04861e-05
1.87761	0.00281874	2.13876e-05
1.88137	0.0030539	2.22012e-05
1.88514	0.00337686	2.33177e-05
1.88891	0.00369007	2.42995e-05
1.89269	0.00423897	2.60019e-05
1.89648	0.00489822	2.78591e-05
1.90028	0.00574137	3.01131e-05
1.90408	0.00693444	3.29929e-05
1.90789	0.0091152	3.77069e-05
1.91171	0.0115128	4.22796e-05
1.91554	0.0131111	4.50029e-05
1.91938	0.0131803	4.5079e-05
1.92322	0.0102606	3.97152e-05
1.92707	0.00519678	2.82264e-05
1.93093	0.00256112	1.97358e-05
1.93479	0.00196593	1.72212e-05
1.93867	0.00181976	1.65222e-05
1.94255	0.00175342	1.61697e-05
1.94644	0.00170255	1.59157e-05
1.95033	0.00171333	1.58999e-05
1.95424	0.00168665	1.57504e-05
1.95815	0.00167762	1.56656e-05
1.96207	0.00165548	1.55278e-05
1.966	0.001661	1.54987e-05
1.96993	0.00166344	1.54932e-05
1.97388	0.00165667	1.54401e-05
1.97783	0.00166432	1.54241e-05
1.98179	0.00168714	1.55181e-05
1.98576	0.0017194	1.56206e-05
1.98973	0.00170948	1.55207e-05
1.99372	0.00172819	1.55651e-05
1.99771	0.00171555	1.54867e-05
2.00171	0.00173233	1.55265e-05
2.00571	0.00174384	1.55533e-05
2.00973	0.00172948	1.54532e-05
2.01375	0.00170139	1.52971e-05
2.01778	0.00168833	1.52039e-05
2.02182	0.00170807	1.52498e-05
2.02587	0.00170879	1.52117e-05
2.02993	0.00170578	1.51818e-05
2.03399	0.00172195	1.52086e-05
2.03806	0.00170724	1.51106e-05
2.04214	0.00171021	1.5095e-05
2.04623	0.00173164	1.51562e-05
2.05033	0.00168443	1.49066e-05
2.05443	0.00169378	1.49184e-05
2.05855	0.00171922	1.49993e-05
2.06267	0.00166596	1.47233e-05
2.0668	0.00167336	1.47193e-05
2.07094	0.00169796	1.47995e-05
2.07508	0.00169151	1.47374e-05
2.07924	0.00167523	1.46475e-05
2.0834	0.00170503	1.47373e-05
2.08757	0.0016693	1.45459e-05
2.09175	0.00167691	1.45589e-05
2.09594	0.00166181	1.44543e-05
2.10013	0.00166853	1.44418e-05
2.10434	0.00166857	1.44169e-05
2.10855	0.0016728	1.44226e-05
2.11277	0.0016899	1.44396e-05
2.117	0.00165302	1.42767e-05
2.12124	0.00165306	1.42307e-05
2.12549	0.00164224	1.41729e-05
2.12974	0.00164714	1.41696e-05
2.134	0.00163582	1.40596e-05
2.13828	0.00164777	1.41367e-05
2.14256	0.00166223	1.4138e-05
2.14685	0.00166883	1.41602e-05
2.15114	0.00165981	1.41044e-05
2.15545	0.00170121	1.42425e-05
2.15977	0.00164561	1.40063e-05
2.16409	0.0016842	1.41344e-05
2.16842	0.0016836	1.40996e-05
2.17276	0.00169748	1.41425e-05
2.17711	0.00166303	1.39604e-05
2.18147	0.00166475	1.39546e-05
2.18584	0.00171111	1.41054e-05
2.19022	0.00171496	1.41042e-05
2.1946	0.00173442	1.41542e-05
2.19899	0.00174449	1.41699e-05
2.2034	0.00176559	1.42296e-05
2.20781	0.00175732	1.41574e-05
2.21223	0.00177146	1.41813e-05
2.21666	0.00180192	1.42942e-05
2.22109	0.00175271	1.40485e-05
2.22554	0.00172876	1.39428e-05
2.23	0.00174324	1.39575e-05
2.23446	0.00179161	1.41262e-05
2.23893	0.00179626	1.4118e-05
2.24342	0.00179798	1.4084e-05
2.24791	0.00181318	1.4141e-05
2.25241	0.00180038	1.4055e-05
2.25692	0.00185338	1.42347e-05
2.26144	0.00187064	1.42632e-05
2.26596	0.00190832	1.43812e-05
2.2705	0.00193623	1.44809e-05
2.27505	0.00194995	1.44804e-05
2.2796	0.00201462	1.46899e-05
2.28416	0.00205582	1.48241e-05
2.28874	0.00211897	1.50119e-05
2.29332	0.00220838	1.52805e-05
2.29791	0.002267	1.54685e-05
2.30251	0.00241326	1.593e-05
2.30712	0.0025214	1.62617e-05
2.31174	0.00269763	1.67656e-05
2.31637	0.00291688	1.74288e-05
2.321	0.00314257	1.80371e-05
2.32565	0.00347824	1.89218e-05
2.33031	0.00395138	2.01476e-05
2.33497	0.00470364	2.19345e-05
2.33965	0.00582512	2.43408e-05
2.34433	0.00675346	2.62022e-05
2.34902	0.00714523	2.69006e-05
2.35373	0.006339	2.53155e-05
2.35844	0.00406078	2.026e-05
2.36316	0.00236767	1.54279e-05
2.36789	0.00190352	1.38014e-05
2.37263	0.00179893	1.33876e-05
2.37738	0.0017689	1.3237e-05
2.38214	0.0017515	1.31499e-05
2.38691	0.00173357	1.30714e-05
2.39169	0.0017751	1.32195e-05
2.39648	0.00173478	1.30425e-05
2.40128	0.00174139	1.3032e-05
2.40608	0.00176287	1.30926e-05
2.4109	0.0017749	1.31158e-05
2.41573	0.00177972	1.31232e-05
2.42056	0.00180353	1.31922e-05
2.42541	0.00181034	1.31907e-05
2.43026	0.00182855	1.32457e-05
2.43513	0.0018367	1.32526e-05
2.44001	0.00188184	1.33889e-05
2.44489	0.00187404	1.33374e-05
2.44979	0.00187418	1.33123e-05
2.45469	0.0018731	1.32999e-05
2.4596	0.00188067	1.32975e-05
2.46453	0.00187816	1.32729e-05
2.46946	0.00188327	1.32625e-05
2.47441	0.00190951	1.33559e-05
2.47936	0.0019042	1.32915e-05
2.48432	0.00189811	1.3262e-05
2.4893	0.00194799	1.3415e-05
2.49428	0.00196684	1.34472e-05
2.49927	0.00199641	1.35321e-05
2.50428	0.00199479	1.35007e-05
2.50929	0.0020297	1.36061e-05
2.51431	0.00203587	1.3592e-05
2.51935	0.00205973	1.36811e-05
2.52439	0.00210207	1.37778e-05
2.52945	0.00216232	1.39719e-05
2.53451	0.00219887	1.40693e-05
2.53958	0.00222815	1.4146e-05
2.54467	0.00229256	1.43158e-05
2.54976	0.0023472	1.45141e-05
2.55487	0.00239672	1.46071e-05
2.55998	0.00244369	1.47815e-05
2.56511	0.00247097	1.47993e-05
2.57024	0.00254627	1.50322e-05
2.57539	0.00259018	1.51613e-05
2.58054	0.00264194	1.52963e-05
2.58571	0.00273455	1.55252e-05
2.59089	0.00281487	1.57431e-05
2.59607	0.00296616	1.61532e-05
2.60127	0.00313276	1.65711e-05
2.60648	0.00331281	1.70139e-05
2.6117	0.00354515	1.76021e-05
2.61693	0.00376935	1.81164e-05
2.62217	0.00407071	1.87925e-05
2.62741	0.00442555	1.95745e-05
2.63267	0.00488226	2.05191e-05
2.63795	0.0053753	2.15441e-05
2.64323	0.00608731	2.28703e-05
2.64852	0.00728701	2.49615e-05
2.65382	0.00848274	2.68511e-05
2.65913	0.00940312	2.82111e-05
2.66446	0.00974901	2.87337e-05
2.66979	0.00915776	2.7935e-05
2.67514	0.00864828	2.73473e-05
2.68049	0.00965668	2.89649e-05
2.68586	0.0113084	3.13904e-05
2.69124	0.0137633	3.46437e-05
2.69662	0.0172672	3.8832e-05
2.70202	0.021139	4.29095e-05
2.70743	0.024518	4.60738e-05
2.71285	0.0258999	4.72935e-05
2.71828	0.0235541	4.51852e-05
2.72372	0.0192097	4.1072e-05
2.72918	0.0129809	3.43582e-05
2.73464	0.0061342	2.39768e-05
2.74012	0.00309728	1.68783e-05
2.7456	0.00252601	1.50569e-05
2.7511	0.00240357	1.46696e-05
2.75661	0.00242958	1.47731e-05
2.76213	0.00238658	1.46339e-05
2.76765	0.00242012	1.47518e-05
2.7732	0.00245149	1.48525e-05
2.77875	0.00240821	1.47348e-05
2.78431	0.00242028	1.47809e-05
2.78988	0.00241328	1.47852e-05
2.79547	0.0024454	1.48872e-05
2.80107	0.00250978	1.50894e-05
2.80667	0.00251944	1.51147e-05
2.81229	0.00257273	1.52776e-05
2.81792	0.00256795	1.52701e-05
2.82357	0.00262042	1.54219e-05
2.82922	0.00266486	1.55281e-05
2.83488	0.0027021	1.56801e-05
2.84056	0.00267446	1.56124e-05
2.84624	0.00262733	1.54591e-05
2.85194	0.00255876	1.52712e-05
2.85765	0.00255873	1.52397e-05
2.86337	0.00256488	1.52585e-05
2.86911	0.00262043	1.54118e-05
2.87485	0.00262292	1.54289e-05
2.88061	0.00268848	1.56085e-05
2.88637	0.00269892	1.56434e-05
2.89215	0.00271886	1.57124e-05
2.89794	0.00275549	1.58352e-05
2.90374	0.00279824	1.59552e-05
2.90956	0.00280593	1.5962e-05
2.91538	0.0029119	1.62779e-05
2.92122	0.00291377	1.62882e-05
2.92707	0.00297052	1.64525e-05
2.93293	0.00307665	1.67273e-05
2.9388	0.00307056	1.67691e-05
2.94468	0.00312202	1.69152e-05
2.95058	0.00320895	1.71294e-05
2.95648	0.00328107	1.73681e-05
2.9624	0.00335465	1.75503e-05
2.96833	0.00347739	1.78568e-05
2.97428	0.00361682	1.82082e-05
2.98023	0.00381217	1.86845e-05
2.9862	0.00394616	1.90026e-05
2.99217	0.00419717	1.95893e-05
2.99816	0.00450341	2.02616e-05
3.00417	0.00474904	2.07936e-05
3.01018	0.00535841	2.20971e-05
3.01621	0.00622823	2.37763e-05
3.02225	0.00747606	2.60184e-05
3.0283	0.00836385	2.74732e-05
3.03436	0.00867506	2.79838e-05
3.04043	0.00768723	2.63056e-05
3.04652	0.00582982	2.28175e-05
3.05262	0.00502746	2.11152e-05
3.05873	0.00536543	2.17075e-05
3.06486	0.00590553	2.27022e-05
3.07099	0.0063364	2.34472e-05
3.07714	0.00664292	2.39486e-05
3.0833	0.00653991	2.37434e-05
3.08947	0.00659304	2.38368e-05
3.09566	0.00714675	2.4792e-05
3.10186	0.00788174	2.59863e-05
3.10807	0.00896435	2.76547e-05
3.11429	0.0105252	2.98936e-05
3.12052	0.0121508	3.20266e-05
3.12677	0.0135493	3.37133e-05
3.13303	0.0139163	3.4162e-05
3.1393	0.0131962	3.32364e-05
3.14559	0.0114058	3.10964e-05
3.15188	0.0080464	2.63572e-05
3.15819	0.00446742	1.97487e-05
3.16452	0.00283488	1.55239e-05
3.17085	0.00245028	1.43677e-05
3.1772	0.0024461	1.43203e-05
3.18356	0.0024078	1.42019e-05
3.18993	0.00241105	1.41885e-05
3.19632	0.00239374	1.41274e-05
3.20272	0.00241044	1.41481e-05
3.20913	0.00239469	1.4104e-05
3.21556	0.00238567	1.40388e-05
3.22199	0.00241421	1.41074e-05
3.22844	0.00244429	1.41789e-05
3.23491	0.00243341	1.41312e-05
3.24138	0.00245867	1.41861e-05
3.24787	0.00247419	1.42302e-05
3.25438	0.0024963	1.4253e-05
3.26089	0.00248919	1.42389e-05
3.26742	0.00246219	1.41146e-05
3.27396	0.00250443	1.42505e-05
3.28051	0.0025339	1.43071e-05
3.28708	0.00255028	1.43431e-05
3.29366	0.00255858	1.43577e-05
3.30026	0.00260254	1.44561e-05
3.30686	0.00272602	1.47843e-05
3.31348	0.00283176	1.50714e-05
3.32012	0.00292546	1.52872e-05
3.32677	0.00286815	1.513e-05
3.33343	0.00265766	1.45852e-05
3.3401	0.00240042	1.3841e-05
3.34679	0.00231647	1.35426e-05
3.35349	0.00228846	1.34932e-05
3.3602	0.00227613	1.34216e-05
3.36693	0.00227929	1.34403e-05
3.37367	0.0022934	1.34846e-05
3.38042	0.00229283	1.34478e-05
3.38719	0.00229253	1.34361e-05
3.39397	0.00227215	1.33654e-05
3.40077	0.0022801	1.33772e-05
3.40757	0.0022815	1.33617e-05
3.4144	0.00227264	1.3333e-05
3.42123	0.00228205	1.33489e-05
3.42808	0.00228527	1.3349e-05
3.43494	0.00227866	1.33293e-05
3.44182	0.00229426	1.33483e-05
3.44871	0.00230855	1.33852e-05
3.45561	0.0022882	1.33046e-05
3.46253	0.00232602	1.3398e-05
3.46947	0.00231564	1.33598e-05
3.47641	0.00233498	1.3416e-05
3.48337	0.00231706	1.33337e-05
3.49034	0.00232461	1.3363e-05
3.49733	0.00231188	1.33059e-05
3.50433	0.00232877	1.3342e-05
3.51135	0.00232061	1.33333e-05
3.51838	0.00230492	1.32679e-05
3.52542	0.00233901	1.33504e-05
3.53248	0.00232844	1.33198e-05
3.53955	0.00233228	1.32935e-05
3.54664	0.00234109	1.33359e-05
3.55374	0.00234016	1.33129e-05
3.56085	0.00232435	1.32661e-05
3.56798	0.00233782	1.33024e-05
3.57513	0.00232645	1.32599e-05
3.58228	0.0023262	1.32377e-05
3.58946	0.00233617	1.32651e-05
3.59664	0.00239178	1.34215e-05
3.60384	0.00237152	1.33529e-05
3.61106	0.00233257	1.3236e-05
3.61829	0.00235253	1.3294e-05
3.62553	0.00236272	1.32886e-05
3.63279	0.00234667	1.32622e-05
3.64006	0.00236558	1.32829e-05
3.64735	0.0023296	1.3182e-05
3.65465	0.00232813	1.31592e-05
3.66197	0.00233127	1.31618e-05
3.6693	0.00231718	1.31037e-05
3.67664	0.00236133	1.32292e-05
3.684	0.00230759	1.30466e-05
3.69138	0.00232343	1.30913e-05
3.69877	0.00230368	1.30295e-05
3.70618	0.00230027	1.29974e-05
3.7136	0.00228324	1.29444e-05
3.72103	0.0022819	1.29096e-05
3.72848	0.00225074	1.28233e-05
3.73594	0.0022852	1.29222e-05
3.74342	0.00227749	1.28792e-05
3.75092	0.00225859	1.28365e-05
3.75843	0.00225004	1.27657e-05
3.76595	0.00225325	1.27993e-05
3.77349	0.00224259	1.27347e-05
3.78105	0.00222868	1.27277e-05
3.78861	0.00222925	1.26801e-05
3.7962	0.00224168	1.27498e-05
3.8038	0.00225149	1.27493e-05
3.81141	0.0022557	1.27464e-05
3.81905	0.00227947	1.28386e-05
3.82669	0.00229816	1.28761e-05
3.83435	0.00228751	1.28502e-05
3.84203	0.00227723	1.27673e-05
3.84972	0.00226095	1.27647e-05
3.85743	0.00224532	1.27133e-05
3.86515	0.00221607	1.26047e-05
3.87289	0.00220905	1.25723e-05
3.88064	0.002228	1.26255e-05
3.88841	0.00219366	1.25229e-05
3.8962	0.00220886	1.25679e-05
3.904	0.00221194	1.25846e-05
3.91181	0.00221658	1.25709e-05
3.91964	0.00224702	1.26675e-05
3.92749	0.00225397	1.26773e-05
3.93535	0.00224401	1.26603e-05
3.94323	0.00225102	1.26747e-05
3.95113	0.00225948	1.27057e-05
3.95904	0.00226964	1.27323e-05
3.96696	0.00226775	1.27251e-05
3.9749	0.00226707	1.2709e-05
3.98286	0.00231812	1.2859e-05
3.99083	0.00233797	1.29252e-05
3.99882	0.00234759	1.29376e-05
4.00683	0.00238832	1.30644e-05
4.01485	0.0023892	1.30647e-05
4.02289	0.00240119	1.31137e-05
4.03094	0.00241092	1.3143e-05
4.03901	0.00249678	1.33667e-05
4.0471	0.00262474	1.37028e-05
4.0552	0.00281437	1.41867e-05
4.06332	0.00295505	1.4537e-05
4.07146	0.00301116	1.46947e-05
4.07961	0.00283473	1.42805e-05
4.08777	0.00258459	1.36189e-05
4.09596	0.00246254	1.33036e-05
4.10416	0.00245023	1.32914e-05
4.11237	0.00247846	1.33797e-05
4.12061	0.00245994	1.33504e-05
4.12886	0.00251004	1.35148e-05
4.13712	0.00256228	1.36252e-05
4.1454	0.00258219	1.37116e-05
4.1537	0.00263438	1.38726e-05
4.16202	0.00269255	1.40719e-05
4.17035	0.00273513	1.4196e-05
4.1787	0.00283191	1.44723e-05
4.18707	0.00294591	1.4776e-05
4.19545	0.00302289	1.4997e-05
4.20385	0.00310002	1.52002e-05
4.21226	0.00315358	1.53281e-05
4.2207	0.00327089	1.56602e-05
4.22915	0.00342721	1.59938e-05
4.23761	0.00357245	1.63574e-05
4.2461	0.00373434	1.67373e-05
4.2546	0.00402611	1.73758e-05
4.26312	0.00461907	1.8634e-05
4.27165	0.00572937	2.07849e-05
4.2802	0.0067327	2.25151e-05
4.28877	0.00723247	2.33461e-05
4.29736	0.00686677	2.28355e-05
4.30596	0.00537699	2.01202e-05
4.31458	0.00430686	1.7945e-05
4.32322	0.00413847	1.75485e-05
4.33188	0.00434999	1.79907e-05
4.34055	0.00458534	1.84289e-05
4.34924	0.0049089	1.90485e-05
4.35794	0.00533843	1.98536e-05
4.36667	0.00590029	2.0862e-05
4.37541	0.00664121	2.20673e-05
4.38417	0.00755264	2.35175e-05
4.39295	0.00927055	2.59461e-05
4.40174	0.0120318	2.94212e-05
4.41055	0.0149225	3.27709e-05
4.41938	0.017557	3.5497e-05
4.42823	0.0177949	3.59148e-05
4.4371	0.0144133	3.25126e-05
4.44598	0.0111913	2.89774e-05
4.45488	0.00775182	2.44619e-05
4.4638	0.00457118	1.90018e-05
4.47274	0.00333516	1.61844e-05
4.48169	0.00300407	1.52874e-05
4.49066	0.00296727	1.51559e-05
4.49965	0.00302256	1.53044e-05
4.50866	0.00294606	1.51193e-05
4.51769	0.0027222	1.45475e-05
4.52673	0.00254429	1.40908e-05
4.5358	0.00249335	1.39468e-05
4.54488	0.00250705	1.3987e-05
4.55398	0.00249244	1.40009e-05
4.56309	0.00257334	1.42184e-05
4.57223	0.00257017	1.42033e-05
4.58138	0.00259246	1.43358e-05
4.59055	0.00258683	1.43148e-05
4.59974	0.00264268	1.44853e-05
4.60895	0.0026754	1.46328e-05
4.61818	0.00269374	1.46673e-05
4.62742	0.00280713	1.5019e-05
4.63669	0.00285473	1.51445e-05
4.64597	0.00293915	1.54242e-05
4.65527	0.00300815	1.56293e-05
4.66459	0.00324232	1.6282e-05
4.67393	0.00370284	1.73775e-05
4.68329	0.00451651	1.92099e-05
4.69266	0.00511298	2.05065e-05
4.70206	0.00531335	2.09852e-05
4.71147	0.00463422	1.96829e-05
4.7209	0.00341276	1.69344e-05
4.73036	0.00280964	1.53504e-05
4.73983	0.00269366	1.5074e-05
4.74932	0.00269308	1.50942e-05
4.75882	0.00271154	1.51847e-05
4.76835	0.00271903	1.52255e-05
4.7779	0.00275865	1.53825e-05
4.78746	0.00280597	1.55331e-05
4.79705	0.00286423	1.57659e-05
4.80665	0.00292665	1.59853e-05
4.81627	0.00296008	1.61384e-05
4.82592	0.00302638	1.63716e-05
4.83558	0.00308961	1.65909e-05
4.84526	0.00326426	1.71457e-05
4.85496	0.00355074	1.79459e-05
4.86468	0.00428142	1.97609e-05
4.87442	0.00538662	2.22579e-05
4.88418	0.00634319	2.43149e-05
4.89395	0.00680738	2.53507e-05
4.90375	0.00597051	2.39545e-05
4.91357	0.0041396	2.00209e-05
4.92341	0.00328353	1.79194e-05
4.93326	0.00307006	1.74213e-05
4.94314	0.00310557	1.76129e-05
4.95304	0.00314345	1.77713e-05
4.96295	0.00323267	1.80811e-05
4.97289	0.00327275	1.82973e-05
4.98284	0.00334756	1.85715e-05
4.99282	0.00343525	1.89269e-05
5.00281	0.00351217	1.92206e-05
5.01283	0.00360724	1.95301e-05
5.02287	0.00371973	2.00004e-05
5.03292	0.00380287	2.02605e-05
5.043	0.00399295	2.08708e-05
5.05309	0.00435826	2.18914e-05
5.06321	0.00484011	2.31661e-05
5.07335	0.00547046	2.4691e-05
5.0835	0.00596937	2.59646e-05
5.09368	0.00605336	2.61812e-05
5.10388	0.00598206	2.61151e-05
5.1141	0.00572542	2.56672e-05
5.12433	0.00588721	2.64383e-05
5.13459	0.00658663	2.80397e-05
5.14487	0.00750638	3.01077e-05
5.15517	0.00946014	3.39349e-05
5.16549	0.0128767	3.99184e-05
5.17583	0.0171517	4.6261e-05
5.1862	0.0209574	5.12625e-05
5.19658	0.0210495	5.19227e-05
5.20698	0.0179706	4.82358e-05
5.21741	0.0154927	4.53099e-05
5.22785	0.0114141	4.01325e-05
5.23832	0.00612811	2.97404e-05
5.24881	0.00352973	2.21235e-05
5.25931	0.00295812	2.02027e-05
5.26984	0.00290114	2.00077e-05
5.28039	0.00289818	2.01178e-05
5.29096	0.00290039	2.02485e-05
5.30156	0.00308382	2.08976e-05
5.31217	0.00325901	2.16227e-05
5.32281	0.00344691	2.22903e-05
5.33346	0.00346214	2.24017e-05
5.34414	0.00315579	2.15872e-05
5.35484	0.00299529	2.1299e-05
5.36556	0.00308935	2.17292e-05
5.3763	0.00323194	2.24543e-05
5.38706	0.00352608	2.34773e-05
5.39785	0.00408015	2.55226e-05
5.40866	0.00480986	2.76619e-05
5.41948	0.00578964	3.06697e-05
5.43033	0.00610551	3.13228e-05
5.44121	0.00597672	3.12318e-05
5.4521	0.00559449	3.05834e-05
5.46301	0.00452587	2.81964e-05
5.47395	0.00323268	2.40627e-05
5.48491	0.00277023	2.21106e-05
5.49589	0.00270015	2.19369e-05
5.50689	0.00268274	2.19933e-05
5.51792	0.00271074	2.21542e-05
5.52896	0.00270883	2.23158e-05
5.54003	0.00272232	2.2532e-05
5.55112	0.00280581	2.2939e-05
5.56224	0.00293861	2.36504e-05
5.57337	0.00312105	2.45528e-05
5.58453	0.00349273	2.60438e-05
5.59571	0.00383399	2.74734e-05
5.60691	0.00384982	2.77032e-05
5.61814	0.00320605	2.54945e-05
5.62939	0.00281786	2.39759e-05
5.64066	0.0027066	2.35796e-05
5.65195	0.00271666	2.37723e-05
5.66326	0.00277602	2.42051e-05
5.6746	0.0027822	2.42983e-05
5.68596	0.00280376	2.45042e-05
5.69735	0.00282373	2.48335e-05
5.70875	0.00292463	2.53857e-05
5.72018	0.00293291	2.54154e-05
5.73163	0.00321699	2.67861e-05
5.74311	0.00357826	2.84365e-05
5.75461	0.00417632	3.08205e-05
5.76613	0.00447881	3.21126e-05
5.77767	0.0037865	2.9751e-05
5.78924	0.003076	2.69636e-05
5.80083	0.00283941	2.59024e-05
5.81244	0.00280675	2.59618e-05
5.82408	0.00279438	2.60071e-05
5.83574	0.0027989	2.61127e-05
5.84742	0.00277739	2.61147e-05
5.85913	0.00280699	2.64705e-05
5.87086	0.00284261	2.67461e-05
5.88261	0.00285957	2.69524e-05
5.89439	0.00291102	2.72682e-05
5.90619	0.00299028	2.77945e-05
5.91801	0.00304594	2.81915e-05
5.92986	0.00304017	2.82348e-05
5.94173	0.00292377	2.79017e-05
5.95363	0.00284512	2.75711e-05
5.96555	0.00287767	2.78959e-05
5.97749	0.00281441	2.77591e-05
5.98946	0.00282067	2.78784e-05
6.00145	0.002813	2.79383e-05
6.01346	0.00287172	2.83755e-05
6.0255	0.0028528	2.83909e-05
6.03756	0.00283789	2.8437e-05
6.04965	0.00290791	2.89721e-05
6.06176	0.00287299	2.89579e-05
6.0739	0.00292378	2.92754e-05
6.08606	0.00289433	2.92828e-05
6.09824	0.00288911	2.93464e-05
6.11045	0.00292208	2.9613e-05
6.12268	0.00293051	2.97808e-05
6.13494	0.00300799	3.0186e-05
6.14722	0.00322649	3.13459e-05
6.15953	0.00321688	3.13805e-05
6.17186	0.00320467	3.14562e-05
6.18422	0.00320824	3.16722e-05
6.1966	0.00350191	3.32326e-05
6.209	0.00398725	3.56588e-05
6.22144	0.00472581	3.88765e-05
6.23389	0.00495274	4.00203e-05
6.24637	0.0044682	3.80731e-05
6.25888	0.0042993	3.735e-05
6.27141	0.0042326	3.71376e-05
6.28396	0.0043544	3.76382e-05
6.29654	0.0045527	3.88642e-05
6.30915	0.0040338	3.71821e-05
6.32178	0.00317696	3.32571e-05
6.33443	0.00282783	3.12312e-05
6.34712	0.00279063	3.10874e-05
6.35982	0.00278862	3.12894e-05
6.37256	0.00277873	3.13301e-05
6.38531	0.0028415	3.18905e-05
6.3981	0.00276813	3.16281e-05
6.41091	0.0027447	3.16015e-05
6.42374	0.00279025	3.21421e-05
6.4366	0.00278723	3.21511e-05
6.44949	0.00280167	3.23228e-05
6.4624	0.00281819	3.26141e-05
6.47534	0.0029046	3.33771e-05
6.4883	0.00292733	3.36157e-05
6.50129	0.00294723	3.39313e-05
6.51431	0.00296276	3.41086e-05
6.52735	0.00296795	3.43356e-05
6.54042	0.00306014	3.49493e-05
6.55351	0.00309266	3.5359e-05
6.56663	0.00313812	3.56219e-05
6.57978	0.00322758	3.63712e-05
6.59295	0.00326333	3.67644e-05
6.60615	0.00332243	3.7061e-05
6.61937	0.00341439	3.78263e-05
6.63262	0.00380374	4.01774e-05
6.6459	0.00434527	4.29143e-05
6.65921	0.00468483	4.46377e-05
6.67254	0.00447974	4.41902e-05
6.6859	0.00404633	4.19997e-05
6.69928	0.00440557	4.39086e-05
6.7127	0.00456413	4.48771e-05
6.72613	0.00419602	4.31853e-05
6.7396	0.00422038	4.35555e-05
6.75309	0.00476993	4.67188e-05
6.76661	0.00523412	4.90048e-05
6.78016	0.00602613	5.26016e-05
6.79373	0.00729682	5.80078e-05
6.80733	0.0101841	6.81807e-05
6.82096	0.0137719	7.96351e-05
6.83462	0.0144062	8.24097e-05
6.8483	0.0127195	7.74598e-05
6.86201	0.0138256	8.24594e-05
6.87575	0.0113373	7.59353e-05
6.88951	0.00648949	5.71493e-05
6.90331	0.00509339	5.00931e-05
6.91713	0.00604528	5.45812e-05
6.93098	0.0076421	6.14523e-05
6.94485	0.00721479	6.02975e-05
6.95876	0.00571741	5.39987e-05
6.97269	0.00587036	5.49053e-05
6.98665	0.00829532	6.59731e-05
7.00063	0.0111622	7.69834e-05
7.01465	0.0111377	7.6681e-05
7.02869	0.010534	7.35829e-05
7.04276	0.011631	7.74059e-05
7.05686	0.00936248	7.05155e-05
7.07099	0.00640811	5.81358e-05
7.08515	0.00402191	4.62204e-05
7.09933	0.00320923	4.09215e-05
7.11354	0.00301976	3.99566e-05
7.12779	0.00292641	3.92146e-05
7.14206	0.00293213	3.94851e-05
7.15635	0.00288222	3.91353e-05
7.17068	0.00299363	4.00508e-05
7.18504	0.00299741	4.02976e-05
7.19942	0.00296209	3.98719e-05
7.21383	0.0029541	4.01344e-05
7.22828	0.00301275	4.06045e-05
7.24275	0.00306414	4.09042e-05
7.25725	0.00314733	4.1892e-05
7.27178	0.00316431	4.18874e-05
7.28633	0.00350864	4.40898e-05
7.30092	0.0042315	4.88635e-05
7.31554	0.00524304	5.42451e-05
7.33018	0.00530411	5.47783e-05
7.34486	0.00382848	4.68394e-05
7.35956	0.00314128	4.25857e-05
7.3743	0.00310752	4.22448e-05
7.38906	0.00314359	4.27337e-05
7.40385	0.00314427	4.28894e-05
7.41868	0.00315862	4.29467e-05
7.43353	0.00333634	4.43391e-05
7.44841	0.00350056	4.56157e-05
7.46332	0.00331999	4.46248e-05
7.47826	0.00329408	4.42788e-05
7.49324	0.00325938	4.40929e-05
7.50824	0.00338369	4.53596e-05
7.52327	0.00366393	4.71479e-05
7.53833	0.00407074	4.97756e-05
7.55342	0.00386629	4.83152e-05
7.56854	0.00352063	4.6506e-05
7.5837	0.00360306	4.74977e-05
7.59888	0.00380539	4.86353e-05
7.61409	0.00392032	4.96558e-05
7.62933	0.00421806	5.11392e-05
7.64461	0.00513074	5.64085e-05
7.65991	0.00707202	6.59161e-05
7.67525	0.00849607	7.25801e-05
7.69061	0.0078431	6.99973e-05
7.70601	0.00751683	6.89199e-05
7.72144	0.00766546	7.13354e-05
7.7369	0.00552801	6.1467e-05
7.75239	0.0036806	4.9676e-05
7.76791	0.00332861	4.70353e-05
7.78346	0.00333827	4.70227e-05
7.79904	0.00348116	4.80081e-05
7.81465	0.00349537	4.8347e-05
7.8303	0.00345681	4.81795e-05
7.84598	0.00326368	4.67808e-05
7.86168	0.00314426	4.60041e-05
7.87742	0.00336586	4.75836e-05
7.89319	0.00352286	4.88656e-05
7.90899	0.00400676	5.20935e-05
7.92483	0.00483166	5.74993e-05
7.94069	0.00450926	5.5583e-05
7.95659	0.00369859	5.05539e-05
7.97252	0.00354711	4.94932e-05
7.98848	0.00382841	5.15269e-05
8.00447	0.00398871	5.24839e-05
8.0205	0.0039992	5.28582e-05
8.03656	0.00402472	5.34745e-05
8.05265	0.00433227	5.55082e-05
8.06877	0.0040917	5.41719e-05
8.08492	0.00390432	5.32184e-05
8.10111	0.00418185	5.5064e-05
8.11733	0.00514705	6.13392e-05
8.13358	0.00646946	6.90108e-05
8.14986	0.00692493	7.13992e-05
8.16618	0.00701333	7.15847e-05
8.18252	0.00784798	7.65017e-05
8.19891	0.00655386	7.09421e-05
8.21532	0.00453523	5.90744e-05
8.23177	0.00346588	5.13473e-05
8.24825	0.00327384	4.98054e-05
8.26476	0.00329008	4.99087e-05
8.28131	0.00329316	5.01754e-05
8.29789	0.00333586	5.0567e-05
8.3145	0.00322789	4.98261e-05
8.33114	0.00322892	4.98676e-05
8.34782	0.00343972	5.1478e-05
8.36453	0.0036004	5.27421e-05
8.38128	0.00390073	5.50451e-05
8.39806	0.00382083	5.45365e-05
8.41487	0.00337734	5.12718e-05
8.43172	0.00317821	4.97391e-05
8.4486	0.00312679	4.95857e-05
8.46551	0.00329665	5.09626e-05
8.48246	0.00321131	5.04641e-05
8.49944	0.00317777	4.99551e-05
8.51646	0.00328715	5.0895e-05
8.53351	0.00341994	5.213e-05
8.55059	0.00336377	5.16266e-05
8.56771	0.00339239	5.22215e-05
8.58486	0.00333459	5.17282e-05
8.60205	0.00351079	5.30791e-05
8.61927	0.00344897	5.28557e-05
8.63653	0.00346687	5.29364e-05
8.65382	0.00349936	5.33475e-05
8.67114	0.00366429	5.48342e-05
8.6885	0.00410634	5.78422e-05
8.7059	0.00457622	6.12682e-05
8.72333	0.00433029	5.9984e-05
8.74079	0.00364538	5.51001e-05
8.75829	0.00356448	5.4519e-05
8.77582	0.00386835	5.67795e-05
8.79339	0.0041188	5.88048e-05
8.811	0.00448831	6.12835e-05
8.82864	0.0046003	6.1882e-05
8.84631	0.00483107	6.33564e-05
8.86402	0.00553545	6.77069e-05
8.88177	0.00502599	6.46289e-05
8.89955	0.00485626	6.37222e-05
8.91737	0.00468091	6.35959e-05
8.93522	0.00395468	5.86456e-05
8.95311	0.00364683	5.63079e-05
8.97103	0.00354071	5.54811e-05
8.98899	0.00376993	5.73105e-05
9.00699	0.00405959	5.9515e-05
9.02502	0.00425393	6.09056e-05
9.04309	0.00390875	5.86833e-05
9.06119	0.0036074	5.63975e-05
9.07933	0.00374273	5.75896e-05
9.09751	0.00419476	6.14202e-05
9.11572	0.00440199	6.25514e-05
9.13397	0.00434318	6.24382e-05
9.15226	0.00423872	6.20884e-05
9.17058	0.00444974	6.35632e-05
9.18894	0.00499934	6.76058e-05
9.20734	0.00540314	7.03043e-05
9.22577	0.00626647	7.58088e-05
9.24424	0.00779302	8.43784e-05
9.26275	0.00923575	9.18331e-05
9.28129	0.00932654	9.272e-05
9.29987	0.00839732	8.78418e-05
9.31849	0.00871727	9.05976e-05
9.33715	0.00705011	8.22694e-05
9.35584	0.00551854	7.25578e-05
9.37457	0.0057924	7.3981e-05
9.39334	0.00737555	8.37716e-05
9.41214	0.00748997	8.44462e-05
9.43099	0.00670897	7.95915e-05
9.44987	0.00690941	8.10131e-05
9.46879	0.0057816	7.46879e-05
9.48774	0.0044578	6.56788e-05
9.50674	0.00433185	6.4264e-05
9.52577	0.00441026	6.5068e-05
9.54484	0.00412467	6.30876e-05
9.56395	0.00381771	6.0581e-05
9.5831	0.00399256	6.21519e-05
9.60228	0.00478542	6.80086e-05
9.62151	0.00514738	7.08985e-05
9.64077	0.00431852	6.52387e-05
9.66007	0.00387078	6.18286e-05
9.67941	0.00392136	6.20574e-05
9.69879	0.00436163	6.57169e-05
9.7182	0.00464026	6.84578e-05
9.73766	0.00431677	6.56818e-05
9.75715	0.0037936	6.19438e-05
9.77669	0.00373259	6.13867e-05
9.79626	0.00399621	6.37543e-05
9.81587	0.00408417	6.46127e-05
9.83552	0.00401011	6.4231e-05
9.85522	0.00407519	6.47453e-05
9.87495	0.00476877	7.0132e-05
9.89471	0.00583274	7.75969e-05
9.91452	0.005916	7.81982e-05
9.93437	0.00523929	7.3622e-05
9.95426	0.00552398	7.57071e-05
9.97419	0.00549445	7.6081e-05
