# Supplementary material for: Topological transitions among skyrmion- and hedgehog-lattice states in cubic chiral magnets
Source: Nat Commun. 2019 Mar 5;10:1059. doi: 10.1038/s41467-019-08985-6 (PMC6401095; doi:10.1038/s41467-019-08985-6)
Supplement: Supplementary file 2 — Source Data [file 41467_2019_8985_MOESM2_ESM.zip › supplementary figure 6/Fig.S6c/116746_x06_50K_Iq_BW-BW.dat]

1	0	-1
1.002	0	-1
1.00401	0	-1
1.00602	0	-1
1.00803	0	-1
1.01005	0	-1
1.01207	0	-1
1.0141	0	-1
1.01613	0	-1
1.01816	0	-1
1.0202	0	-1
1.02224	0	-1
1.02429	0	-1
1.02634	0	-1
1.0284	0	-1
1.03045	0	-1
1.03252	0	-1
1.03458	0	-1
1.03666	0	-1
1.03873	0	-1
1.04081	0	-1
1.04289	0	-1
1.04498	0	-1
1.04707	0	-1
1.04917	0	-1
1.05127	0	-1
1.05338	0	-1
1.05548	0	-1
1.0576	0	-1
1.05972	0	-1
1.06184	0	-1
1.06396	0	-1
1.06609	0	-1
1.06823	0	-1
1.07037	0	-1
1.07251	0	-1
1.07466	0	-1
1.07681	0	-1
1.07896	0	-1
1.08112	0	-1
1.08329	0	-1
1.08546	0	-1
1.08763	0	-1
1.08981	0	-1
1.09199	0	-1
1.09417	0	-1
1.09636	0	-1
1.09856	0	-1
1.10076	0	-1
1.10296	0	-1
1.10517	0	-1
1.10738	0	-1
1.1096	0	-1
1.11182	0	-1
1.11405	0	-1
1.11628	0	-1
1.11851	0	-1
1.12075	0	-1
1.123	0	-1
1.12524	0	-1
1.1275	0	-1
1.12975	0	-1
1.13202	0	-1
1.13428	0	-1
1.13655	0	-1
1.13883	0	-1
1.14111	0	-1
1.14339	0	-1
1.14568	0	-1
1.14798	0	-1
1.15027	0	-1
1.15258	0	-1
1.15488	0	-1
1.1572	0	-1
1.15951	0	-1
1.16183	0	-1
1.16416	0	-1
1.16649	0	-1
1.16883	0	-1
1.17117	0	-1
1.17351	0	-1
1.17586	0	-1
1.17821	0	-1
1.18057	0	-1
1.18294	0	-1
1.1853	0	-1
1.18768	0	-1
1.19006	0	-1
1.19244	0	-1
1.19483	0	-1
1.19722	0	-1
1.19961	0	-1
1.20202	0	-1
1.20442	0	-1
1.20683	0	-1
1.20925	0	-1
1.21167	0	-1
1.2141	0	-1
1.21653	0	-1
1.21896	0	-1
1.2214	0	-1
1.22385	0	-1
1.2263	0	-1
1.22875	0	-1
1.23121	0	-1
1.23368	0	-1
1.23615	0	-1
1.23862	0	-1
1.2411	0	-1
1.24359	0	-1
1.24608	0	-1
1.24857	0	-1
1.25107	0	-1
1.25358	0	-1
1.25609	0	-1
1.2586	0	-1
1.26112	0	-1
1.26364	0	-1
1.26617	0	-1
1.26871	0	-1
1.27125	0	-1
1.27379	0	-1
1.27634	0	-1
1.2789	0	-1
1.28146	0	-1
1.28403	0	-1
1.2866	0	-1
1.28917	0	-1
1.29175	0	-1
1.29434	0	-1
1.29693	0	-1
1.29953	0	-1
1.30213	0	-1
1.30474	0	-1
1.30735	0	-1
1.30996	0	-1
1.31259	0	-1
1.31521	0	-1
1.31785	0	-1
1.32049	0	-1
1.32313	0	-1
1.32578	0	-1
1.32843	0	-1
1.33109	0	-1
1.33376	0	-1
1.33643	0	-1
1.3391	0	-1
1.34178	0	-1
1.34447	0	-1
1.34716	0	-1
1.34986	0	-1
1.35256	0	-1
1.35527	0	-1
1.35798	0	-1
1.3607	0	-1
1.36343	0	-1
1.36615	0	-1
1.36889	0	-1
1.37163	0	-1
1.37438	0	-1
1.37713	0	-1
1.37988	0	-1
1.38265	0	-1
1.38542	0	-1
1.38819	0	-1
1.39097	0	-1
1.39375	0	-1
1.39654	0	-1
1.39934	0	-1
1.40214	0	-1
1.40495	0	-1
1.40776	0	-1
1.41058	0	-1
1.4134	0	-1
1.41623	0	-1
1.41907	0	-1
1.42191	0	-1
1.42476	0	-1
1.42761	0	-1
1.43047	0	-1
1.43333	0	-1
1.4362	0	-1
1.43907	0	-1
1.44196	0	-1
1.44484	0	-1
1.44773	0	-1
1.45063	0	-1
1.45354	0	-1
1.45645	0	-1
1.45936	0	-1
1.46228	0	-1
1.46521	0	-1
1.46815	0	-1
1.47108	0	-1
1.47403	0	-1
1.47698	0	-1
1.47994	0	-1
1.4829	0	-1
1.48587	0	-1
1.48884	0	-1
1.49182	0	-1
1.49481	0	-1
1.4978	0	-1
1.5008	0	-1
1.50381	0	-1
1.50682	0	-1
1.50983	0	-1
1.51286	0	-1
1.51589	0	-1
1.51892	0	-1
1.52196	0	-1
1.52501	0	-1
1.52806	0	-1
1.53112	0	-1
1.53419	0	-1
1.53726	0	0
1.54034	0.000526584	0.000235566
1.54342	0.000269541	0.000101892
1.54651	0.000521781	0.00010043
1.54961	0.000520841	7.76606e-05
1.55271	0.000585933	6.637e-05
1.55582	0.000586679	5.57057e-05
1.55893	0.000561115	4.66175e-05
1.56205	0.000617692	4.25452e-05
1.56518	0.000576502	3.61245e-05
1.56831	0.000598432	3.28237e-05
1.57145	0.00063216	3.0341e-05
1.5746	0.000679525	2.8324e-05
1.57775	0.00069547	2.58282e-05
1.58091	0.000682932	2.34502e-05
1.58407	0.000731103	2.25102e-05
1.58725	0.000724861	2.10018e-05
1.59042	0.000747217	2.01132e-05
1.59361	0.000813963	1.99585e-05
1.5968	0.000796593	1.89135e-05
1.59999	0.000785005	1.80199e-05
1.6032	0.000804059	1.75721e-05
1.60641	0.000811005	1.71131e-05
1.60962	0.000830824	1.67805e-05
1.61285	0.000860833	1.66357e-05
1.61607	0.000868	1.62501e-05
1.61931	0.000874122	1.59773e-05
1.62255	0.000895206	1.58693e-05
1.6258	0.00093095	1.58997e-05
1.62906	0.000942365	1.57722e-05
1.63232	0.000904905	1.53056e-05
1.63558	0.000968549	1.57725e-05
1.63886	0.000947053	1.55662e-05
1.64214	0.00098806	1.58415e-05
1.64543	0.00101347	1.59805e-05
1.64872	0.000998779	1.58443e-05
1.65202	0.00101059	1.58721e-05
1.65533	0.00104009	1.60785e-05
1.65864	0.00105937	1.61675e-05
1.66196	0.00110372	1.64689e-05
1.66529	0.00114229	1.6696e-05
1.66863	0.00114934	1.66879e-05
1.67197	0.00123238	1.72588e-05
1.67531	0.00119196	1.68954e-05
1.67867	0.00112503	1.64067e-05
1.68203	0.00106482	1.59188e-05
1.6854	0.00103879	1.56624e-05
1.68877	0.00101806	1.54513e-05
1.69215	0.000990043	1.52051e-05
1.69554	0.0010082	1.52847e-05
1.69893	0.0010459	1.5538e-05
1.70233	0.00102522	1.53297e-05
1.70574	0.00100271	1.5131e-05
1.70916	0.00100775	1.51094e-05
1.71258	0.00100289	1.50286e-05
1.71601	0.00101128	1.50507e-05
1.71944	0.00103189	1.51551e-05
1.72288	0.0010407	1.51825e-05
1.72633	0.00107402	1.53756e-05
1.72979	0.00108214	1.53803e-05
1.73325	0.00108515	1.53645e-05
1.73672	0.00108365	1.53142e-05
1.7402	0.00108806	1.5323e-05
1.74368	0.00108917	1.52843e-05
1.74717	0.00110308	1.53472e-05
1.75067	0.00111503	1.53809e-05
1.75418	0.00115009	1.55719e-05
1.75769	0.0011926	1.58162e-05
1.76121	0.00119626	1.57979e-05
1.76473	0.00118735	1.57005e-05
1.76827	0.00114519	1.53716e-05
1.77181	0.00108514	1.49281e-05
1.77535	0.00109327	1.49531e-05
1.77891	0.00107902	1.48166e-05
1.78247	0.00104554	1.45445e-05
1.78604	0.00104972	1.45485e-05
1.78961	0.00108812	1.47922e-05
1.7932	0.00108741	1.47418e-05
1.79679	0.00106993	1.45688e-05
1.80038	0.00109556	1.47313e-05
1.80399	0.00117566	1.5226e-05
1.8076	0.00118085	1.5244e-05
1.81122	0.00117251	1.51332e-05
1.81485	0.00122765	1.54386e-05
1.81848	0.00126953	1.56829e-05
1.82212	0.00133714	1.60312e-05
1.82577	0.00141324	1.64565e-05
1.82942	0.00144111	1.65675e-05
1.83308	0.00153551	1.70662e-05
1.83675	0.00166039	1.77123e-05
1.84043	0.00171832	1.79555e-05
1.84412	0.00184838	1.8569e-05
1.84781	0.00198335	1.9202e-05
1.85151	0.00216169	1.99773e-05
1.85521	0.00243721	2.11625e-05
1.85893	0.00271012	2.22694e-05
1.86265	0.00303557	2.34999e-05
1.86638	0.0035263	2.5266e-05
1.87012	0.00404442	2.69832e-05
1.87386	0.00475423	2.91837e-05
1.87761	0.00570612	3.18719e-05
1.88137	0.00696908	3.51308e-05
1.88514	0.00871522	3.9183e-05
1.88891	0.0114349	4.47478e-05
1.89269	0.015553	5.2092e-05
1.89648	0.0188658	5.71627e-05
1.90028	0.0199735	5.87675e-05
1.90408	0.0175077	5.49165e-05
1.90789	0.00971159	4.08884e-05
1.91171	0.00375064	2.53659e-05
1.91554	0.00202914	1.85568e-05
1.91938	0.0016142	1.6494e-05
1.92322	0.00145158	1.56127e-05
1.92707	0.0013604	1.50855e-05
1.93093	0.0012616	1.44946e-05
1.93479	0.00120975	1.41576e-05
1.93867	0.00115723	1.38122e-05
1.94255	0.00114257	1.36909e-05
1.94644	0.00111085	1.34822e-05
1.95033	0.0011435	1.36539e-05
1.95424	0.00112072	1.34784e-05
1.95815	0.00114625	1.35977e-05
1.96207	0.00115675	1.36387e-05
1.966	0.00112888	1.34133e-05
1.96993	0.00113805	1.34554e-05
1.97388	0.00116746	1.36169e-05
1.97783	0.00114375	1.34287e-05
1.98179	0.00116763	1.35686e-05
1.98576	0.00118279	1.36118e-05
1.98973	0.00119888	1.36589e-05
1.99372	0.00121333	1.37035e-05
1.99771	0.00124897	1.38813e-05
2.00171	0.00125886	1.39032e-05
2.00571	0.00125674	1.38701e-05
2.00973	0.00125445	1.38228e-05
2.01375	0.00123667	1.36857e-05
2.01778	0.00118033	1.33303e-05
2.02182	0.00118604	1.33228e-05
2.02587	0.00116518	1.31759e-05
2.02993	0.0011941	1.33195e-05
2.03399	0.00123045	1.34883e-05
2.03806	0.00123	1.34451e-05
2.04214	0.00123347	1.3448e-05
2.04623	0.00123464	1.34108e-05
2.05033	0.00120682	1.32376e-05
2.05443	0.00117181	1.30254e-05
2.05855	0.00116156	1.29427e-05
2.06267	0.00119891	1.31172e-05
2.0668	0.00117116	1.29474e-05
2.07094	0.00114213	1.27586e-05
2.07508	0.00116587	1.28637e-05
2.07924	0.00112443	1.25925e-05
2.0834	0.0011275	1.25778e-05
2.08757	0.0011157	1.24953e-05
2.09175	0.00114606	1.26403e-05
2.09594	0.00109896	1.23618e-05
2.10013	0.00113169	1.25047e-05
2.10434	0.0011192	1.23943e-05
2.10855	0.00111939	1.23975e-05
2.11277	0.00113994	1.24487e-05
2.117	0.00113283	1.24223e-05
2.12124	0.00114259	1.2417e-05
2.12549	0.00112104	1.22842e-05
2.12974	0.00115425	1.24522e-05
2.134	0.00115946	1.24395e-05
2.13828	0.00118976	1.26151e-05
2.14256	0.00123048	1.27724e-05
2.14685	0.00119449	1.25588e-05
2.15114	0.0011545	1.23323e-05
2.15545	0.00111214	1.20741e-05
2.15977	0.00111641	1.20815e-05
2.16409	0.00111566	1.20393e-05
2.16842	0.00112807	1.20886e-05
2.17276	0.00114826	1.21766e-05
2.17711	0.00120497	1.24474e-05
2.18147	0.00121541	1.24923e-05
2.18584	0.00123654	1.25721e-05
2.19022	0.00126027	1.26681e-05
2.1946	0.00126677	1.26754e-05
2.19899	0.00128451	1.27545e-05
2.2034	0.00131194	1.28569e-05
2.20781	0.00135351	1.30275e-05
2.21223	0.00137639	1.31118e-05
2.21666	0.0013444	1.29534e-05
2.22109	0.00130269	1.27088e-05
2.22554	0.00132439	1.27911e-05
2.23	0.00133867	1.28308e-05
2.23446	0.00137918	1.30027e-05
2.23893	0.00141033	1.31177e-05
2.24342	0.0014371	1.32004e-05
2.24791	0.00149946	1.34891e-05
2.25241	0.00160108	1.3903e-05
2.25692	0.00161421	1.39214e-05
2.26144	0.00167796	1.41697e-05
2.26596	0.00178886	1.46168e-05
2.2705	0.00187846	1.49614e-05
2.27505	0.00202189	1.54807e-05
2.2796	0.00217657	1.6026e-05
2.28416	0.00237659	1.67287e-05
2.28874	0.002652	1.76555e-05
2.29332	0.00295355	1.85894e-05
2.29791	0.00335843	1.98056e-05
2.30251	0.00388219	2.12337e-05
2.30712	0.0045728	2.30428e-05
2.31174	0.00566334	2.55633e-05
2.31637	0.00741496	2.92448e-05
2.321	0.00924198	3.25804e-05
2.32565	0.010211	3.42088e-05
2.33031	0.00976311	3.3423e-05
2.33497	0.00670125	2.77003e-05
2.33965	0.0030527	1.86706e-05
2.34433	0.00172813	1.40128e-05
2.34902	0.0014131	1.26208e-05
2.35373	0.00128513	1.20032e-05
2.35844	0.00125524	1.1843e-05
2.36316	0.0012409	1.17332e-05
2.36789	0.00121484	1.16143e-05
2.37263	0.00119229	1.1478e-05
2.37738	0.00117621	1.13754e-05
2.38214	0.00117939	1.13562e-05
2.38691	0.00117452	1.13237e-05
2.39169	0.00119103	1.13904e-05
2.39648	0.00120287	1.14177e-05
2.40128	0.00121842	1.1453e-05
2.40608	0.00123086	1.1503e-05
2.4109	0.00124673	1.15724e-05
2.41573	0.00127207	1.16765e-05
2.42056	0.00125589	1.15704e-05
2.42541	0.00132426	1.18687e-05
2.43026	0.00133514	1.19034e-05
2.43513	0.00136298	1.20151e-05
2.44001	0.00134287	1.18854e-05
2.44489	0.0013511	1.19077e-05
2.44979	0.00135234	1.18948e-05
2.45469	0.00132667	1.1771e-05
2.4596	0.00136044	1.18922e-05
2.46453	0.001355	1.18444e-05
2.46946	0.00135677	1.18358e-05
2.47441	0.00137817	1.19242e-05
2.47936	0.00136905	1.1838e-05
2.48432	0.00140946	1.20011e-05
2.4893	0.00140729	1.19788e-05
2.49428	0.00143859	1.2073e-05
2.49927	0.00148658	1.22593e-05
2.50428	0.0014909	1.2249e-05
2.50929	0.00152535	1.23843e-05
2.51431	0.00153428	1.23901e-05
2.51935	0.00154949	1.24643e-05
2.52439	0.0015895	1.25892e-05
2.52945	0.00162571	1.27232e-05
2.53451	0.00167248	1.28775e-05
2.53958	0.00173617	1.31254e-05
2.54467	0.00180985	1.33718e-05
2.54976	0.00186784	1.35773e-05
2.55487	0.0019302	1.3762e-05
2.55998	0.00196581	1.38945e-05
2.56511	0.00206047	1.41804e-05
2.57024	0.00210348	1.43259e-05
2.57539	0.00219518	1.46183e-05
2.58054	0.00228608	1.49087e-05
2.58571	0.00239181	1.52087e-05
2.59089	0.00253683	1.56469e-05
2.59607	0.00269078	1.61035e-05
2.60127	0.00288295	1.6623e-05
2.60648	0.00315662	1.73638e-05
2.6117	0.00343071	1.81005e-05
2.61693	0.00374968	1.88888e-05
2.62217	0.00412963	1.97739e-05
2.62741	0.0045701	2.07623e-05
2.63267	0.00515523	2.20167e-05
2.63795	0.00581756	2.33843e-05
2.64323	0.00678367	2.51893e-05
2.64852	0.00844917	2.80395e-05
2.65382	0.0101982	3.06987e-05
2.65913	0.011406	3.23781e-05
2.66446	0.0116429	3.27093e-05
2.66979	0.010034	3.04669e-05
2.67514	0.00866946	2.86454e-05
2.68049	0.00958648	3.02394e-05
2.68586	0.0111866	3.26931e-05
2.69124	0.0134838	3.59048e-05
2.69662	0.0164712	3.96986e-05
2.70202	0.020145	4.38252e-05
2.70743	0.0236429	4.73704e-05
2.71285	0.0253179	4.90077e-05
2.71828	0.0233346	4.72388e-05
2.72372	0.0191338	4.31514e-05
2.72918	0.0126972	3.58377e-05
2.73464	0.00578024	2.46119e-05
2.74012	0.00268297	1.65998e-05
2.7456	0.00202873	1.42249e-05
2.7511	0.0019749	1.40115e-05
2.75661	0.00198998	1.40704e-05
2.76213	0.00201326	1.4154e-05
2.76765	0.00203334	1.42413e-05
2.7732	0.00207797	1.43963e-05
2.77875	0.0020889	1.44321e-05
2.78431	0.00208375	1.44366e-05
2.78988	0.00205706	1.43579e-05
2.79547	0.00204	1.42977e-05
2.80107	0.0020262	1.42642e-05
2.80667	0.00199613	1.41579e-05
2.81229	0.00201585	1.42173e-05
2.81792	0.00204444	1.43323e-05
2.82357	0.00210251	1.45196e-05
2.82922	0.0021885	1.48073e-05
2.83488	0.00219994	1.48718e-05
2.84056	0.00219853	1.48882e-05
2.84624	0.00214914	1.4713e-05
2.85194	0.00213974	1.46782e-05
2.85765	0.00214042	1.46634e-05
2.86337	0.00218616	1.48166e-05
2.86911	0.00221164	1.48944e-05
2.87485	0.00227579	1.51247e-05
2.88061	0.00232346	1.52863e-05
2.88637	0.00234967	1.53616e-05
2.89215	0.00239723	1.55201e-05
2.89794	0.00247588	1.57921e-05
2.90374	0.00253384	1.59606e-05
2.90956	0.00264589	1.63085e-05
2.91538	0.00276716	1.67085e-05
2.92122	0.00287396	1.70366e-05
2.92707	0.00303192	1.75078e-05
2.93293	0.00314194	1.7789e-05
2.9388	0.00332211	1.83532e-05
2.94468	0.00352014	1.8889e-05
2.95058	0.00369573	1.93333e-05
2.95648	0.00388766	1.98544e-05
2.9624	0.00415328	2.05366e-05
2.96833	0.00451953	2.13972e-05
2.97428	0.00505093	2.26066e-05
2.98023	0.00572636	2.40582e-05
2.9862	0.00683667	2.62837e-05
2.99217	0.00881611	2.97939e-05
2.99816	0.0105392	3.25577e-05
3.00417	0.0113209	3.37548e-05
3.01018	0.0103518	3.23033e-05
3.01621	0.00695534	2.64443e-05
3.02225	0.00433965	2.07892e-05
3.0283	0.00379848	1.93552e-05
3.03436	0.00383744	1.94252e-05
3.04043	0.00400471	1.97886e-05
3.04652	0.0042771	2.03991e-05
3.05262	0.00475804	2.14711e-05
3.05873	0.0055164	2.30381e-05
3.06486	0.00638068	2.46911e-05
3.07099	0.00693352	2.56466e-05
3.07714	0.00717719	2.60138e-05
3.0833	0.00671075	2.51339e-05
3.08947	0.00646749	2.47341e-05
3.09566	0.00695018	2.56255e-05
3.10186	0.00754356	2.66492e-05
3.10807	0.00837615	2.80221e-05
3.11429	0.00974083	3.01445e-05
3.12052	0.0116298	3.28545e-05
3.12677	0.0132153	3.49038e-05
3.13303	0.0138735	3.58157e-05
3.1393	0.0131629	3.48931e-05
3.14559	0.0113673	3.26459e-05
3.15188	0.00780083	2.73222e-05
3.15819	0.00412545	1.9997e-05
3.16452	0.00239319	1.50093e-05
3.17085	0.00206821	1.3873e-05
3.1772	0.00200893	1.36376e-05
3.18356	0.0020027	1.36189e-05
3.18993	0.00197274	1.3491e-05
3.19632	0.0019833	1.35034e-05
3.20272	0.00198092	1.34685e-05
3.20913	0.00202999	1.36458e-05
3.21556	0.00207697	1.37654e-05
3.22199	0.00208112	1.37686e-05
3.22844	0.0020933	1.37952e-05
3.23491	0.00216138	1.40014e-05
3.24138	0.00212123	1.38475e-05
3.24787	0.00214167	1.39095e-05
3.25438	0.0021899	1.40303e-05
3.26089	0.00223876	1.41861e-05
3.26742	0.0023157	1.43794e-05
3.27396	0.00249047	1.4939e-05
3.28051	0.00281729	1.5845e-05
3.28708	0.00298593	1.63008e-05
3.29366	0.00302043	1.63977e-05
3.30026	0.00265952	1.53682e-05
3.30686	0.00216155	1.38569e-05
3.31348	0.00194692	1.31282e-05
3.32012	0.0018672	1.28335e-05
3.32677	0.00182963	1.26963e-05
3.33343	0.00182383	1.26924e-05
3.3401	0.00177478	1.24884e-05
3.34679	0.00179032	1.25022e-05
3.35349	0.00176189	1.24295e-05
3.3602	0.0017534	1.23716e-05
3.36693	0.00173869	1.23225e-05
3.37367	0.00173283	1.23085e-05
3.38042	0.00173138	1.22642e-05
3.38719	0.00174917	1.23087e-05
3.39397	0.00173923	1.22702e-05
3.40077	0.00177311	1.23908e-05
3.40757	0.00176703	1.23453e-05
3.4144	0.00176503	1.23281e-05
3.42123	0.00176125	1.23055e-05
3.42808	0.00175762	1.22796e-05
3.43494	0.00178846	1.23996e-05
3.44182	0.00175496	1.22687e-05
3.44871	0.00175577	1.22604e-05
3.45561	0.00175129	1.22329e-05
3.46253	0.00176525	1.22532e-05
3.46947	0.00180756	1.24071e-05
3.47641	0.00179674	1.23668e-05
3.48337	0.00175768	1.22098e-05
3.49034	0.00177828	1.22778e-05
3.49733	0.00177917	1.22745e-05
3.50433	0.00179025	1.22828e-05
3.51135	0.00178132	1.22646e-05
3.51838	0.00181314	1.23684e-05
3.52542	0.0018037	1.23109e-05
3.53248	0.00181216	1.23437e-05
3.53955	0.00181756	1.23327e-05
3.54664	0.0017825	1.22174e-05
3.55374	0.00180374	1.22694e-05
3.56085	0.00183806	1.23924e-05
3.56798	0.00182776	1.23533e-05
3.57513	0.001835	1.23648e-05
3.58228	0.00180835	1.22492e-05
3.58946	0.00180451	1.22257e-05
3.59664	0.0018072	1.22247e-05
3.60384	0.0018224	1.22849e-05
3.61106	0.00181238	1.22289e-05
3.61829	0.00180755	1.2208e-05
3.62553	0.00180294	1.21559e-05
3.63279	0.00182141	1.2243e-05
3.64006	0.00180955	1.21652e-05
3.64735	0.00181946	1.2209e-05
3.65465	0.00180919	1.21534e-05
3.66197	0.00181721	1.2179e-05
3.6693	0.00177192	1.20041e-05
3.67664	0.0017892	1.2071e-05
3.684	0.00178217	1.20108e-05
3.69138	0.00177695	1.19936e-05
3.69877	0.00176306	1.19401e-05
3.70618	0.00175637	1.19192e-05
3.7136	0.00172623	1.18188e-05
3.72103	0.00174795	1.18616e-05
3.72848	0.00173017	1.18068e-05
3.73594	0.00173408	1.182e-05
3.74342	0.00173638	1.18061e-05
3.75092	0.00172346	1.17698e-05
3.75843	0.00173378	1.17676e-05
3.76595	0.00170862	1.17032e-05
3.77349	0.00173051	1.17334e-05
3.78105	0.00172952	1.17612e-05
3.78861	0.00176649	1.18466e-05
3.7962	0.0017956	1.19797e-05
3.8038	0.00181052	1.20086e-05
3.81141	0.00179067	1.19336e-05
3.81905	0.00174833	1.18059e-05
3.82669	0.00172821	1.17213e-05
3.83435	0.00171992	1.16952e-05
3.84203	0.00173604	1.16983e-05
3.84972	0.00175279	1.17827e-05
3.85743	0.00174448	1.17411e-05
3.86515	0.00173232	1.16846e-05
3.87289	0.00172079	1.16363e-05
3.88064	0.00170649	1.15789e-05
3.88841	0.00171022	1.15846e-05
3.8962	0.00170547	1.15917e-05
3.904	0.00174362	1.17239e-05
3.91181	0.00175836	1.17472e-05
3.91964	0.0017776	1.1812e-05
3.92749	0.00180783	1.19145e-05
3.93535	0.00181264	1.19516e-05
3.94323	0.00183015	1.19993e-05
3.95113	0.00183593	1.20265e-05
3.95904	0.00186708	1.21198e-05
3.96696	0.00185534	1.20813e-05
3.9749	0.00195596	1.23902e-05
3.98286	0.0019974	1.25326e-05
3.99083	0.00202479	1.26239e-05
3.99882	0.00213651	1.29694e-05
4.00683	0.00234181	1.35966e-05
4.01485	0.00267137	1.451e-05
4.02289	0.00292826	1.52023e-05
4.03094	0.00312132	1.57301e-05
4.03901	0.00292722	1.52363e-05
4.0471	0.00245396	1.39488e-05
4.0552	0.00203867	1.26966e-05
4.06332	0.00199275	1.25439e-05
4.07146	0.00199526	1.25633e-05
4.07961	0.00203032	1.26806e-05
4.08777	0.0020437	1.27062e-05
4.09596	0.00207475	1.28234e-05
4.10416	0.0021107	1.2964e-05
4.11237	0.0021506	1.30904e-05
4.12061	0.00216982	1.31633e-05
4.12886	0.00223637	1.33948e-05
4.13712	0.00230762	1.35913e-05
4.1454	0.00237922	1.38175e-05
4.1537	0.00247658	1.41281e-05
4.16202	0.00256047	1.441e-05
4.17035	0.00268502	1.47673e-05
4.1787	0.00285104	1.52417e-05
4.18707	0.00303032	1.57141e-05
4.19545	0.00324345	1.63023e-05
4.20385	0.00351998	1.69853e-05
4.21226	0.00387907	1.78249e-05
4.2207	0.00452615	1.93051e-05
4.22915	0.00604368	2.22632e-05
4.23761	0.00787999	2.54929e-05
4.2461	0.00895594	2.7226e-05
4.2546	0.00893704	2.72286e-05
4.26312	0.00666993	2.35608e-05
4.27165	0.00401355	1.82378e-05
4.2802	0.00316047	1.60923e-05
4.28877	0.00306433	1.5812e-05
4.29736	0.00314691	1.60534e-05
4.30596	0.00326782	1.63132e-05
4.31458	0.00342206	1.66824e-05
4.32322	0.00367569	1.72875e-05
4.33188	0.00398641	1.80103e-05
4.34055	0.00425655	1.85719e-05
4.34924	0.00466546	1.94137e-05
4.35794	0.00510759	2.03032e-05
4.36667	0.00583553	2.17163e-05
4.37541	0.00665498	2.31288e-05
4.38417	0.00756395	2.4645e-05
4.39295	0.00900335	2.67755e-05
4.40174	0.0113064	2.98415e-05
4.41055	0.0141687	3.34248e-05
4.41938	0.0168598	3.64373e-05
4.42823	0.0175021	3.73538e-05
4.4371	0.0148008	3.45697e-05
4.44598	0.011697	3.11211e-05
4.45488	0.0082095	2.64563e-05
4.4638	0.00498115	2.08213e-05
4.47274	0.00327707	1.68797e-05
4.48169	0.00245657	1.45497e-05
4.49066	0.0022594	1.39044e-05
4.49965	0.00221777	1.37662e-05
4.50866	0.00223623	1.38181e-05
4.51769	0.00221628	1.37679e-05
4.52673	0.00225486	1.3906e-05
4.5358	0.00229966	1.404e-05
4.54488	0.00225945	1.39175e-05
4.55398	0.00229002	1.40509e-05
4.56309	0.00232326	1.41462e-05
4.57223	0.00239301	1.43575e-05
4.58138	0.00244676	1.45784e-05
4.59055	0.00255402	1.48824e-05
4.59974	0.0026677	1.52347e-05
4.60895	0.00282356	1.57038e-05
4.61818	0.00309328	1.64314e-05
4.62742	0.00372482	1.80842e-05
4.63669	0.00499343	2.09401e-05
4.64597	0.0061218	2.32863e-05
4.65527	0.00670975	2.44542e-05
4.66459	0.00618853	2.36151e-05
4.67393	0.00421203	1.95245e-05
4.68329	0.00276424	1.57901e-05
4.69266	0.00241686	1.47762e-05
4.70206	0.00234074	1.45878e-05
4.71147	0.00236212	1.4699e-05
4.7209	0.00237666	1.47856e-05
4.73036	0.002408	1.49061e-05
4.73983	0.00248629	1.5193e-05
4.74932	0.00252238	1.5335e-05
4.75882	0.00263156	1.571e-05
4.76835	0.00270398	1.5946e-05
4.7779	0.00282583	1.63493e-05
4.78746	0.00299274	1.68645e-05
4.79705	0.00320464	1.75071e-05
4.80665	0.00355011	1.85018e-05
4.81627	0.00442164	2.06879e-05
4.82592	0.00614062	2.44455e-05
4.83558	0.00791437	2.78795e-05
4.84526	0.00901967	2.99723e-05
4.85496	0.00848541	2.92943e-05
4.86468	0.00543669	2.36092e-05
4.87442	0.00323354	1.8237e-05
4.88418	0.00271827	1.67479e-05
4.89395	0.00259591	1.64315e-05
4.90375	0.00263521	1.66534e-05
4.91357	0.00268758	1.68883e-05
4.92341	0.00270875	1.7066e-05
4.93326	0.00270321	1.71441e-05
4.94314	0.00273867	1.73092e-05
4.95304	0.00284881	1.76963e-05
4.96295	0.00293281	1.8043e-05
4.97289	0.00306287	1.85606e-05
4.98284	0.00322624	1.90806e-05
4.99282	0.00341838	1.97751e-05
5.00281	0.00385799	2.10537e-05
5.01283	0.00447512	2.27728e-05
5.02287	0.005017	2.42975e-05
5.03292	0.0052951	2.50812e-05
5.043	0.00492111	2.43147e-05
5.05309	0.00413097	2.23628e-05
5.06321	0.00397475	2.2002e-05
5.07335	0.00452608	2.35032e-05
5.0835	0.00526256	2.54117e-05
5.09368	0.00592972	2.69998e-05
5.10388	0.00624785	2.77873e-05
5.1141	0.00584416	2.70562e-05
5.12433	0.00584293	2.75513e-05
5.13459	0.00655767	2.92818e-05
5.14487	0.00726198	3.09655e-05
5.15517	0.00861749	3.38716e-05
5.16549	0.0114724	3.94418e-05
5.17583	0.0155508	4.60943e-05
5.1862	0.0194474	5.16828e-05
5.19658	0.0202418	5.32944e-05
5.20698	0.0179572	5.05403e-05
5.21741	0.0155083	4.7504e-05
5.22785	0.0112266	4.17542e-05
5.23832	0.00578097	3.03151e-05
5.24881	0.0031382	2.1845e-05
5.25931	0.00260341	1.98096e-05
5.26984	0.00253982	1.95643e-05
5.28039	0.00251749	1.95977e-05
5.29096	0.00262419	2.01227e-05
5.30156	0.00280373	2.0772e-05
5.31217	0.00314961	2.21424e-05
5.32281	0.00345692	2.32056e-05
5.33346	0.00348826	2.33543e-05
5.34414	0.00293738	2.16608e-05
5.35484	0.00272387	2.12567e-05
5.36556	0.00274542	2.14328e-05
5.3763	0.00289402	2.21903e-05
5.38706	0.00315993	2.32595e-05
5.39785	0.00365316	2.51912e-05
5.40866	0.00439869	2.75879e-05
5.41948	0.0053063	3.05943e-05
5.43033	0.00575506	3.17341e-05
5.44121	0.00570411	3.19886e-05
5.4521	0.0052821	3.11824e-05
5.46301	0.00427419	2.88377e-05
5.47395	0.00302113	2.44741e-05
5.48491	0.00253029	2.21955e-05
5.49589	0.00253737	2.22819e-05
5.50689	0.00262058	2.2769e-05
5.51792	0.00299702	2.44055e-05
5.52896	0.00362194	2.7029e-05
5.54003	0.00437703	2.99724e-05
5.55112	0.0047362	3.13343e-05
5.56224	0.00380317	2.83699e-05
5.57337	0.00273989	2.42355e-05
5.58453	0.00242968	2.29086e-05
5.59571	0.0023809	2.28173e-05
5.60691	0.00241116	2.30561e-05
5.61814	0.00238469	2.31151e-05
5.62939	0.00241771	2.33161e-05
5.64066	0.00247535	2.3698e-05
5.65195	0.00258884	2.44266e-05
5.66326	0.00273039	2.53008e-05
5.6746	0.00302111	2.66033e-05
5.68596	0.00355342	2.89925e-05
5.69735	0.00444018	3.26861e-05
5.70875	0.0053524	3.6191e-05
5.72018	0.00465832	3.39816e-05
5.73163	0.0031696	2.81797e-05
5.74311	0.00264078	2.58322e-05
5.75461	0.00241762	2.47301e-05
5.76613	0.00244581	2.50801e-05
5.77767	0.00249283	2.53894e-05
5.78924	0.00244421	2.53317e-05
5.80083	0.00247643	2.55283e-05
5.81244	0.00251156	2.59045e-05
5.82408	0.00256427	2.62719e-05
5.83574	0.00264069	2.67745e-05
5.84742	0.00268019	2.70167e-05
5.85913	0.00300512	2.88232e-05
5.87086	0.00306954	2.93163e-05
5.88261	0.00281485	2.81443e-05
5.89439	0.00256219	2.69601e-05
5.90619	0.00254629	2.69683e-05
5.91801	0.00251217	2.68608e-05
5.92986	0.00254235	2.71063e-05
5.94173	0.00258921	2.75154e-05
5.95363	0.00256155	2.74538e-05
5.96555	0.00254646	2.7498e-05
5.97749	0.00258537	2.78507e-05
5.98946	0.00258	2.78642e-05
6.00145	0.00260711	2.81515e-05
6.01346	0.00268262	2.86247e-05
6.0255	0.00270825	2.89819e-05
6.03756	0.00266337	2.88462e-05
6.04965	0.00262376	2.87874e-05
6.06176	0.00258839	2.87468e-05
6.0739	0.00263213	2.89885e-05
6.08606	0.00265033	2.91868e-05
6.09824	0.00265547	2.93696e-05
6.11045	0.00277038	3.00361e-05
6.12268	0.00293473	3.10348e-05
6.13494	0.00332189	3.30786e-05
6.14722	0.00408887	3.67756e-05
6.15953	0.005219	4.17631e-05
6.17186	0.00572791	4.40546e-05
6.18422	0.00443906	3.91646e-05
6.1966	0.00326284	3.35465e-05
6.209	0.00298712	3.22593e-05
6.22144	0.00284516	3.15077e-05
6.23389	0.00297497	3.23063e-05
6.24637	0.00340496	3.45804e-05
6.25888	0.00380086	3.65499e-05
6.27141	0.00396114	3.74813e-05
6.28396	0.00420229	3.85642e-05
6.29654	0.00432013	3.95723e-05
6.30915	0.0037722	3.75865e-05
6.32178	0.00293342	3.33371e-05
6.33443	0.00259215	3.12475e-05
6.34712	0.00253498	3.0972e-05
6.35982	0.00250361	3.09309e-05
6.37256	0.00249455	3.08953e-05
6.38531	0.00245564	3.08962e-05
6.3981	0.00249691	3.12693e-05
6.41091	0.00254405	3.15893e-05
6.42374	0.00251169	3.16507e-05
6.4366	0.00252816	3.18854e-05
6.44949	0.00254499	3.20855e-05
6.4624	0.00262147	3.27369e-05
6.47534	0.00267257	3.33669e-05
6.4883	0.00272818	3.37404e-05
6.50129	0.00274925	3.41114e-05
6.51431	0.0028572	3.48914e-05
6.52735	0.00284563	3.50403e-05
6.54042	0.0029428	3.57296e-05
6.55351	0.00317385	3.73352e-05
6.56663	0.00349464	3.92029e-05
6.57978	0.00416086	4.29939e-05
6.59295	0.00534283	4.9048e-05
6.60615	0.00515001	4.83672e-05
6.61937	0.00382452	4.19397e-05
6.63262	0.00340966	3.9873e-05
6.6459	0.00338132	3.9756e-05
6.65921	0.00339899	3.99174e-05
6.67254	0.00363377	4.16744e-05
6.6859	0.0040672	4.42093e-05
6.69928	0.00493197	4.8545e-05
6.7127	0.00548523	5.13313e-05
6.72613	0.00526886	5.04396e-05
6.7396	0.00554093	5.20974e-05
6.75309	0.00541668	5.20399e-05
6.76661	0.00562519	5.30766e-05
6.78016	0.00575303	5.36652e-05
6.79373	0.00657111	5.72779e-05
6.80733	0.0094002	6.81932e-05
6.82096	0.0135019	8.20022e-05
6.83462	0.0151204	8.77132e-05
6.8483	0.0153836	8.84322e-05
6.86201	0.018912	9.98574e-05
6.87575	0.0161857	9.37306e-05
6.88951	0.00789055	6.54499e-05
6.90331	0.00466192	4.99786e-05
6.91713	0.00439361	4.8625e-05
6.93098	0.00474268	5.06826e-05
6.94485	0.00536203	5.4286e-05
6.95876	0.00547664	5.50517e-05
6.97269	0.00648847	5.99487e-05
6.98665	0.0100516	7.52922e-05
7.00063	0.0142653	9.02602e-05
7.01465	0.0126894	8.55207e-05
7.02869	0.0106918	7.76154e-05
7.04276	0.0104195	7.69125e-05
7.05686	0.00731895	6.56693e-05
7.07099	0.00432642	5.02342e-05
7.08515	0.00318719	4.30879e-05
7.09933	0.00295487	4.10459e-05
7.11354	0.00281768	4.03509e-05
7.12779	0.00278117	4.00667e-05
7.14206	0.00281644	4.05346e-05
7.15635	0.00287496	4.09369e-05
7.17068	0.00291475	4.13711e-05
7.18504	0.00297347	4.21394e-05
7.19942	0.00314755	4.308e-05
7.21383	0.00348625	4.57071e-05
7.22828	0.00422719	5.03663e-05
7.24275	0.00606294	6.0237e-05
7.25725	0.00725054	6.6817e-05
7.27178	0.00487451	5.48303e-05
7.28633	0.00335796	4.54936e-05
7.30092	0.00289181	4.25609e-05
7.31554	0.00297754	4.299e-05
7.33018	0.00296783	4.30494e-05
7.34486	0.00306262	4.41462e-05
7.35956	0.00322642	4.52959e-05
7.3743	0.00345028	4.67686e-05
7.38906	0.00337077	4.66626e-05
7.40385	0.00302408	4.41465e-05
7.41868	0.00298003	4.38473e-05
7.43353	0.00303145	4.42704e-05
7.44841	0.00294504	4.38953e-05
7.46332	0.00304813	4.47518e-05
7.47826	0.00313508	4.52928e-05
7.49324	0.00320474	4.57425e-05
7.50824	0.00340524	4.76837e-05
7.52327	0.00361508	4.89508e-05
7.53833	0.00434921	5.35149e-05
7.55342	0.00409547	5.17594e-05
7.56854	0.00343567	4.78071e-05
7.5837	0.00353769	4.89842e-05
7.59888	0.00373955	5.01925e-05
7.61409	0.00377399	5.05337e-05
7.62933	0.00398633	5.16265e-05
7.64461	0.00470483	5.59939e-05
7.65991	0.0064967	6.55421e-05
7.67525	0.0080239	7.31801e-05
7.69061	0.00766695	7.17431e-05
7.70601	0.0076731	7.23088e-05
7.72144	0.00792634	7.53267e-05
7.7369	0.00613925	6.7232e-05
7.75239	0.00404316	5.41259e-05
7.76791	0.00333345	4.89724e-05
7.78346	0.00325976	4.84131e-05
7.79904	0.00321644	4.81421e-05
7.81465	0.00343694	5.00437e-05
7.8303	0.00407254	5.4645e-05
7.84598	0.00527911	6.23095e-05
7.86168	0.00560855	6.45348e-05
7.87742	0.00414444	5.55374e-05
7.89319	0.00344047	5.08794e-05
7.90899	0.00323876	4.94127e-05
7.92483	0.00325691	4.95624e-05
7.94069	0.00341638	5.07929e-05
7.95659	0.00387735	5.43605e-05
7.97252	0.00433988	5.75288e-05
7.98848	0.00431186	5.74499e-05
8.00447	0.00429751	5.70508e-05
8.0205	0.0038231	5.41094e-05
8.03656	0.0036808	5.35194e-05
8.05265	0.00417694	5.6889e-05
8.06877	0.00444071	5.88874e-05
8.08492	0.00471317	6.09733e-05
8.10111	0.0045271	5.97288e-05
8.11733	0.00476534	6.14417e-05
8.13358	0.0059285	6.86286e-05
8.14986	0.00636442	7.11075e-05
8.16618	0.00664183	7.22097e-05
8.18252	0.00768769	7.85516e-05
8.19891	0.00690644	7.54837e-05
8.21532	0.0044188	6.05985e-05
8.23177	0.00346979	5.34607e-05
8.24825	0.00316363	5.09195e-05
8.26476	0.0032781	5.18431e-05
8.28131	0.00367995	5.52711e-05
8.29789	0.00435636	6.01074e-05
8.3145	0.00440222	6.07326e-05
8.33114	0.00348806	5.42324e-05
8.34782	0.00314198	5.12871e-05
8.36453	0.00302039	5.05071e-05
8.38128	0.00304043	5.07438e-05
8.39806	0.00301107	5.05182e-05
8.41487	0.00315946	5.18584e-05
8.43172	0.00316273	5.19028e-05
8.4486	0.00320139	5.24051e-05
8.46551	0.00319686	5.24573e-05
8.48246	0.00330944	5.36742e-05
8.49944	0.00326675	5.306e-05
8.51646	0.00344228	5.4697e-05
8.53351	0.00355323	5.56768e-05
8.55059	0.00345811	5.48707e-05
8.56771	0.00344427	5.5111e-05
8.58486	0.00362618	5.6469e-05
8.60205	0.00423507	6.11682e-05
8.61927	0.00544638	6.94476e-05
8.63653	0.00546243	6.98187e-05
8.65382	0.00408111	6.04463e-05
8.67114	0.0035318	5.64112e-05
8.6885	0.00350814	5.61857e-05
8.7059	0.00388122	5.92573e-05
8.72333	0.0043086	6.25683e-05
8.74079	0.00444765	6.36697e-05
8.75829	0.0038827	5.96402e-05
8.77582	0.00372366	5.83388e-05
8.79339	0.003785	5.91249e-05
8.811	0.00398259	6.06411e-05
8.82864	0.00424562	6.23416e-05
8.84631	0.00507635	6.83703e-05
8.86402	0.00548564	7.08893e-05
8.88177	0.00526623	6.9673e-05
8.89955	0.005081	6.87977e-05
8.91737	0.0050914	7.01229e-05
8.93522	0.00498832	6.94183e-05
8.95311	0.00454705	6.67086e-05
8.97103	0.00395661	6.23304e-05
8.98899	0.00371494	6.03353e-05
9.00699	0.00380001	6.1146e-05
9.02502	0.0041904	6.41357e-05
9.04309	0.00441062	6.61372e-05
9.06119	0.00414944	6.41341e-05
9.07933	0.00410517	6.38594e-05
9.09751	0.00448745	6.7222e-05
9.11572	0.00512738	7.13178e-05
9.13397	0.00546159	7.37736e-05
9.15226	0.00538778	7.3804e-05
9.17058	0.00497295	7.07553e-05
9.18894	0.0051617	7.22042e-05
9.20734	0.00520937	7.24434e-05
9.22577	0.00587032	7.68423e-05
9.24424	0.00764779	8.74299e-05
9.26275	0.00917421	9.58332e-05
9.28129	0.0094635	9.77863e-05
9.29987	0.00864108	9.32913e-05
9.31849	0.00911454	9.69331e-05
9.33715	0.00737755	8.80668e-05
9.35584	0.00559618	7.64831e-05
9.37457	0.00602184	7.89761e-05
9.39334	0.00754271	8.8816e-05
9.41214	0.00844141	9.40598e-05
9.43099	0.00830342	9.28206e-05
9.44987	0.00820145	9.26532e-05
9.46879	0.00625941	8.15339e-05
9.48774	0.00490118	7.2102e-05
9.50674	0.00522021	7.39152e-05
9.52577	0.0064683	8.25468e-05
9.54484	0.00580588	7.84831e-05
9.56395	0.0042954	6.72522e-05
9.5831	0.00414619	6.66026e-05
9.60228	0.00465963	7.0319e-05
9.62151	0.00542834	7.61898e-05
9.64077	0.00480683	7.18048e-05
9.66007	0.00389684	6.47837e-05
9.67941	0.00384295	6.41479e-05
9.69879	0.00396979	6.52563e-05
9.7182	0.00400011	6.60062e-05
9.73766	0.00423024	6.75353e-05
9.75715	0.0041278	6.69932e-05
9.77669	0.00426394	6.80456e-05
9.79626	0.00539892	7.67634e-05
9.81587	0.00595026	8.08779e-05
9.83552	0.00479189	7.29354e-05
9.85522	0.00419618	6.7943e-05
9.87495	0.00443148	6.98972e-05
9.89471	0.00497981	7.41977e-05
9.91452	0.00533752	7.69591e-05
9.93437	0.00491611	7.38737e-05
9.95426	0.00534221	7.71805e-05
9.97419	0.00527888	7.73233e-05
