# Supplementary material for: Topological transitions among skyrmion- and hedgehog-lattice states in cubic chiral magnets
Source: Nat Commun. 2019 Mar 5;10:1059. doi: 10.1038/s41467-019-08985-6 (PMC6401095; doi:10.1038/s41467-019-08985-6)
Supplement: Supplementary file 2 — Source Data [file 41467_2019_8985_MOESM2_ESM.zip › supplementary figure 6/Fig.S6c/116749_x06_220K_Iq_BW-BW.dat]

1	0	-1
1.002	0	-1
1.00401	0	-1
1.00602	0	-1
1.00803	0	-1
1.01005	0	-1
1.01207	0	-1
1.0141	0	-1
1.01613	0	-1
1.01816	0	-1
1.0202	0	-1
1.02224	0	-1
1.02429	0	-1
1.02634	0	-1
1.0284	0	-1
1.03045	0	-1
1.03252	0	-1
1.03458	0	-1
1.03666	0	-1
1.03873	0	-1
1.04081	0	-1
1.04289	0	-1
1.04498	0	-1
1.04707	0	-1
1.04917	0	-1
1.05127	0	-1
1.05338	0	-1
1.05548	0	-1
1.0576	0	-1
1.05972	0	-1
1.06184	0	-1
1.06396	0	-1
1.06609	0	-1
1.06823	0	-1
1.07037	0	-1
1.07251	0	-1
1.07466	0	-1
1.07681	0	-1
1.07896	0	-1
1.08112	0	-1
1.08329	0	-1
1.08546	0	-1
1.08763	0	-1
1.08981	0	-1
1.09199	0	-1
1.09417	0	-1
1.09636	0	-1
1.09856	0	-1
1.10076	0	-1
1.10296	0	-1
1.10517	0	-1
1.10738	0	-1
1.1096	0	-1
1.11182	0	-1
1.11405	0	-1
1.11628	0	-1
1.11851	0	-1
1.12075	0	-1
1.123	0	-1
1.12524	0	-1
1.1275	0	-1
1.12975	0	-1
1.13202	0	-1
1.13428	0	-1
1.13655	0	-1
1.13883	0	-1
1.14111	0	-1
1.14339	0	-1
1.14568	0	-1
1.14798	0	-1
1.15027	0	-1
1.15258	0	-1
1.15488	0	-1
1.1572	0	-1
1.15951	0	-1
1.16183	0	-1
1.16416	0	-1
1.16649	0	-1
1.16883	0	-1
1.17117	0	-1
1.17351	0	-1
1.17586	0	-1
1.17821	0	-1
1.18057	0	-1
1.18294	0	-1
1.1853	0	-1
1.18768	0	-1
1.19006	0	-1
1.19244	0	-1
1.19483	0	-1
1.19722	0	-1
1.19961	0	-1
1.20202	0	-1
1.20442	0	-1
1.20683	0	-1
1.20925	0	-1
1.21167	0	-1
1.2141	0	-1
1.21653	0	-1
1.21896	0	-1
1.2214	0	-1
1.22385	0	-1
1.2263	0	-1
1.22875	0	-1
1.23121	0	-1
1.23368	0	-1
1.23615	0	-1
1.23862	0	-1
1.2411	0	-1
1.24359	0	-1
1.24608	0	-1
1.24857	0	-1
1.25107	0	-1
1.25358	0	-1
1.25609	0	-1
1.2586	0	-1
1.26112	0	-1
1.26364	0	-1
1.26617	0	-1
1.26871	0	-1
1.27125	0	-1
1.27379	0	-1
1.27634	0	-1
1.2789	0	-1
1.28146	0	-1
1.28403	0	-1
1.2866	0	-1
1.28917	0	-1
1.29175	0	-1
1.29434	0	-1
1.29693	0	-1
1.29953	0	-1
1.30213	0	-1
1.30474	0	-1
1.30735	0	-1
1.30996	0	-1
1.31259	0	-1
1.31521	0	-1
1.31785	0	-1
1.32049	0	-1
1.32313	0	-1
1.32578	0	-1
1.32843	0	-1
1.33109	0	-1
1.33376	0	-1
1.33643	0	-1
1.3391	0	-1
1.34178	0	-1
1.34447	0	-1
1.34716	0	-1
1.34986	0	-1
1.35256	0	-1
1.35527	0	-1
1.35798	0	-1
1.3607	0	-1
1.36343	0	-1
1.36615	0	-1
1.36889	0	-1
1.37163	0	-1
1.37438	0	-1
1.37713	0	-1
1.37988	0	-1
1.38265	0	-1
1.38542	0	-1
1.38819	0	-1
1.39097	0	-1
1.39375	0	-1
1.39654	0	-1
1.39934	0	-1
1.40214	0	-1
1.40495	0	-1
1.40776	0	-1
1.41058	0	-1
1.4134	0	-1
1.41623	0	-1
1.41907	0	-1
1.42191	0	-1
1.42476	0	-1
1.42761	0	-1
1.43047	0	-1
1.43333	0	-1
1.4362	0	-1
1.43907	0	-1
1.44196	0	-1
1.44484	0	-1
1.44773	0	-1
1.45063	0	-1
1.45354	0	-1
1.45645	0	-1
1.45936	0	-1
1.46228	0	-1
1.46521	0	-1
1.46815	0	-1
1.47108	0	-1
1.47403	0	-1
1.47698	0	-1
1.47994	0	-1
1.4829	0	-1
1.48587	0	-1
1.48884	0	-1
1.49182	0	-1
1.49481	0	-1
1.4978	0	-1
1.5008	0	-1
1.50381	0	-1
1.50682	0	-1
1.50983	0	-1
1.51286	0	-1
1.51589	0	-1
1.51892	0	-1
1.52196	0	-1
1.52501	0	-1
1.52806	0	-1
1.53112	0	-1
1.53419	0	-1
1.53726	0	0
1.54034	0.000430482	0.000215243
1.54342	0.000638005	0.000159537
1.54651	0.000218392	6.58609e-05
1.54961	0.000577614	8.25394e-05
1.55271	0.000548234	6.50856e-05
1.55582	0.000541495	5.41661e-05
1.55893	0.000626237	4.98479e-05
1.56205	0.000574944	4.15172e-05
1.56518	0.000589291	3.70762e-05
1.56831	0.000683239	3.55488e-05
1.57145	0.000703095	3.23947e-05
1.5746	0.000743993	3.00127e-05
1.57775	0.000739301	2.69807e-05
1.58091	0.000765438	2.51379e-05
1.58407	0.000750127	2.30368e-05
1.58725	0.000778463	2.20263e-05
1.59042	0.000804763	2.11694e-05
1.59361	0.000819022	2.02687e-05
1.5968	0.000833941	1.95655e-05
1.59999	0.000833397	1.87992e-05
1.6032	0.000868122	1.85013e-05
1.60641	0.000869954	1.79016e-05
1.60962	0.0008942	1.75966e-05
1.61285	0.000900174	1.71846e-05
1.61607	0.000921352	1.69383e-05
1.61931	0.00094498	1.67881e-05
1.62255	0.000956246	1.6544e-05
1.6258	0.000959487	1.62683e-05
1.62906	0.000934531	1.58421e-05
1.63232	0.000964738	1.59541e-05
1.63558	0.000994587	1.61105e-05
1.63886	0.000985496	1.59953e-05
1.64214	0.000990866	1.5975e-05
1.64543	0.00100911	1.60594e-05
1.64872	0.000992174	1.58851e-05
1.65202	0.000998045	1.58818e-05
1.65533	0.0010267	1.60724e-05
1.65864	0.00101153	1.59086e-05
1.66196	0.00101494	1.58781e-05
1.66529	0.000966409	1.54576e-05
1.66863	0.00101273	1.57803e-05
1.67197	0.00101379	1.57548e-05
1.67531	0.00101289	1.57012e-05
1.67867	0.00100404	1.55888e-05
1.68203	0.00101335	1.5638e-05
1.6854	0.00105343	1.58894e-05
1.68877	0.00100526	1.54607e-05
1.69215	0.00104819	1.57832e-05
1.69554	0.00104103	1.56694e-05
1.69893	0.00103967	1.56469e-05
1.70233	0.00104899	1.5647e-05
1.70574	0.00103244	1.5498e-05
1.70916	0.00104961	1.55803e-05
1.71258	0.00104298	1.54908e-05
1.71601	0.00107376	1.56976e-05
1.71944	0.00108475	1.5733e-05
1.72288	0.00104114	1.53671e-05
1.72633	0.00108093	1.55923e-05
1.72979	0.00109085	1.56098e-05
1.73325	0.00111719	1.57712e-05
1.73672	0.00112312	1.57781e-05
1.7402	0.0011204	1.57067e-05
1.74368	0.00112834	1.57117e-05
1.74717	0.00113584	1.5724e-05
1.75067	0.00114365	1.57354e-05
1.75418	0.00117844	1.59122e-05
1.75769	0.00118349	1.5907e-05
1.76121	0.00116302	1.57186e-05
1.76473	0.00114858	1.55675e-05
1.76827	0.0011261	1.54099e-05
1.77181	0.00108552	1.50686e-05
1.77535	0.00108629	1.50367e-05
1.77891	0.001065	1.4815e-05
1.78247	0.00107445	1.48571e-05
1.78604	0.00108431	1.49183e-05
1.78961	0.00108019	1.48326e-05
1.7932	0.00110553	1.49533e-05
1.79679	0.00112737	1.50609e-05
1.80038	0.0011511	1.52132e-05
1.80399	0.00113698	1.50794e-05
1.8076	0.00117084	1.52581e-05
1.81122	0.00118199	1.52676e-05
1.81485	0.00119251	1.5309e-05
1.81848	0.00124686	1.5629e-05
1.82212	0.00128772	1.58406e-05
1.82577	0.00134053	1.61226e-05
1.82942	0.00135372	1.61426e-05
1.83308	0.00143765	1.66102e-05
1.83675	0.00145799	1.66794e-05
1.84043	0.00158798	1.73645e-05
1.84412	0.00169618	1.791e-05
1.84781	0.00181581	1.84998e-05
1.85151	0.00193968	1.9025e-05
1.85521	0.00213553	1.99189e-05
1.85893	0.00233307	2.07869e-05
1.86265	0.00262364	2.19753e-05
1.86638	0.00293828	2.31531e-05
1.87012	0.00343818	2.49923e-05
1.87386	0.00403249	2.69872e-05
1.87761	0.00477132	2.92755e-05
1.88137	0.00604463	3.2837e-05
1.88514	0.00779693	3.72165e-05
1.88891	0.0103979	4.28618e-05
1.89269	0.0126531	4.72171e-05
1.89648	0.0134743	4.85698e-05
1.90028	0.0120377	4.5895e-05
1.90408	0.00694254	3.48488e-05
1.90789	0.00287011	2.23538e-05
1.91171	0.00167047	1.69989e-05
1.91554	0.0013475	1.52004e-05
1.91938	0.00122758	1.44983e-05
1.92322	0.00116805	1.4088e-05
1.92707	0.00112594	1.38036e-05
1.93093	0.00113797	1.38215e-05
1.93479	0.0011137	1.36636e-05
1.93867	0.00108181	1.34278e-05
1.94255	0.00111042	1.35843e-05
1.94644	0.00111426	1.35834e-05
1.95033	0.00111196	1.35195e-05
1.95424	0.00114209	1.36888e-05
1.95815	0.00112672	1.35555e-05
1.96207	0.00113004	1.35491e-05
1.966	0.00113834	1.3571e-05
1.96993	0.00112655	1.34772e-05
1.97388	0.00112688	1.34626e-05
1.97783	0.00113419	1.34713e-05
1.98179	0.00115241	1.35466e-05
1.98576	0.00113988	1.34507e-05
1.98973	0.00119306	1.37059e-05
1.99372	0.00119302	1.36866e-05
1.99771	0.00117816	1.35727e-05
2.00171	0.00119446	1.36498e-05
2.00571	0.0011896	1.35843e-05
2.00973	0.00118502	1.35478e-05
2.01375	0.00116086	1.33757e-05
2.01778	0.00114434	1.32512e-05
2.02182	0.0011297	1.3132e-05
2.02587	0.00118675	1.34291e-05
2.02993	0.00112879	1.30674e-05
2.03399	0.00114161	1.31202e-05
2.03806	0.00113986	1.30725e-05
2.04214	0.00112338	1.29403e-05
2.04623	0.00114905	1.30634e-05
2.05033	0.00113859	1.2964e-05
2.05443	0.00117249	1.31515e-05
2.05855	0.00112782	1.28754e-05
2.06267	0.00111988	1.27938e-05
2.0668	0.0011214	1.27529e-05
2.07094	0.00112111	1.27426e-05
2.07508	0.00111069	1.26606e-05
2.07924	0.00112155	1.26971e-05
2.0834	0.00112723	1.27016e-05
2.08757	0.00109859	1.24972e-05
2.09175	0.00112008	1.26052e-05
2.09594	0.00109965	1.24625e-05
2.10013	0.00109186	1.23902e-05
2.10434	0.00108468	1.23136e-05
2.10855	0.00110685	1.24362e-05
2.11277	0.00108867	1.22781e-05
2.117	0.00109812	1.2332e-05
2.12124	0.00110058	1.23063e-05
2.12549	0.00109984	1.22859e-05
2.12974	0.00109327	1.22389e-05
2.134	0.00109433	1.2189e-05
2.13828	0.00110207	1.22492e-05
2.14256	0.00109883	1.21816e-05
2.14685	0.00109291	1.21282e-05
2.15114	0.00112392	1.22963e-05
2.15545	0.00112023	1.22277e-05
2.15977	0.00111788	1.21946e-05
2.16409	0.00111414	1.21423e-05
2.16842	0.00113597	1.22249e-05
2.17276	0.00115553	1.23435e-05
2.17711	0.00117846	1.24191e-05
2.18147	0.00118057	1.24186e-05
2.18584	0.00119893	1.24952e-05
2.19022	0.00123864	1.2649e-05
2.1946	0.00123366	1.26091e-05
2.19899	0.00125488	1.27079e-05
2.2034	0.00127988	1.28018e-05
2.20781	0.00128134	1.27797e-05
2.21223	0.00123682	1.25196e-05
2.21666	0.00124591	1.25502e-05
2.22109	0.00123147	1.24557e-05
2.22554	0.00124288	1.24877e-05
2.23	0.00129538	1.27224e-05
2.23446	0.00130897	1.27401e-05
2.23893	0.00131208	1.27388e-05
2.24342	0.00136205	1.29523e-05
2.24791	0.00138537	1.30554e-05
2.25241	0.00145203	1.33224e-05
2.25692	0.00147462	1.3402e-05
2.26144	0.00153	1.36181e-05
2.26596	0.00158068	1.38177e-05
2.2705	0.0016978	1.43036e-05
2.27505	0.00179601	1.4652e-05
2.2796	0.00194038	1.52144e-05
2.28416	0.00207689	1.57271e-05
2.28874	0.00226854	1.641e-05
2.29332	0.00254448	1.73112e-05
2.29791	0.00286842	1.83671e-05
2.30251	0.00331121	1.96828e-05
2.30712	0.00402397	2.16979e-05
2.31174	0.00508565	2.42949e-05
2.31637	0.00627801	2.69883e-05
2.321	0.00703876	2.85223e-05
2.32565	0.00678042	2.79812e-05
2.33031	0.00488525	2.37656e-05
2.33497	0.00249512	1.69796e-05
2.33965	0.00155905	1.33783e-05
2.34433	0.00134421	1.23988e-05
2.34902	0.00127126	1.20185e-05
2.35373	0.0012366	1.18223e-05
2.35844	0.00120597	1.16617e-05
2.36316	0.00120909	1.16495e-05
2.36789	0.00119642	1.15936e-05
2.37263	0.001171	1.14264e-05
2.37738	0.0011708	1.13866e-05
2.38214	0.00120818	1.15555e-05
2.38691	0.00117665	1.13954e-05
2.39169	0.00119042	1.1451e-05
2.39648	0.00121481	1.15409e-05
2.40128	0.00120164	1.14463e-05
2.40608	0.00121799	1.15089e-05
2.4109	0.00122706	1.15317e-05
2.41573	0.0012487	1.16331e-05
2.42056	0.00125512	1.16408e-05
2.42541	0.00125882	1.16417e-05
2.43026	0.00128746	1.17403e-05
2.43513	0.00130689	1.18025e-05
2.44001	0.0013248	1.18607e-05
2.44489	0.00129309	1.16963e-05
2.44979	0.00131562	1.17747e-05
2.45469	0.00133794	1.1871e-05
2.4596	0.00132891	1.18003e-05
2.46453	0.00131517	1.17165e-05
2.46946	0.00133809	1.18006e-05
2.47441	0.00133381	1.17638e-05
2.47936	0.00135948	1.18514e-05
2.48432	0.00137294	1.19033e-05
2.4893	0.00141142	1.20464e-05
2.49428	0.00141742	1.20474e-05
2.49927	0.00145136	1.21782e-05
2.50428	0.00147916	1.22719e-05
2.50929	0.00147761	1.22537e-05
2.51431	0.0015174	1.23866e-05
2.51935	0.00156354	1.25964e-05
2.52439	0.00160177	1.27054e-05
2.52945	0.00162968	1.28031e-05
2.53451	0.00168255	1.29915e-05
2.53958	0.00174176	1.3203e-05
2.54467	0.00182377	1.34966e-05
2.54976	0.00186042	1.36331e-05
2.55487	0.00189275	1.37018e-05
2.55998	0.0019337	1.38737e-05
2.56511	0.00200466	1.40757e-05
2.57024	0.00208991	1.4374e-05
2.57539	0.00216433	1.46107e-05
2.58054	0.00226284	1.49315e-05
2.58571	0.00237831	1.52743e-05
2.59089	0.0025103	1.56603e-05
2.59607	0.00265778	1.61073e-05
2.60127	0.00286571	1.66981e-05
2.60648	0.00310052	1.73348e-05
2.6117	0.00336763	1.80569e-05
2.61693	0.00369569	1.8887e-05
2.62217	0.00403412	1.96988e-05
2.62741	0.00455997	2.09297e-05
2.63267	0.00504893	2.19707e-05
2.63795	0.00573872	2.34341e-05
2.64323	0.00665576	2.51689e-05
2.64852	0.00827885	2.8008e-05
2.65382	0.00995807	3.06053e-05
2.65913	0.0111971	3.23973e-05
2.66446	0.0115983	3.2971e-05
2.66979	0.0103529	3.1248e-05
2.67514	0.0095103	3.0239e-05
2.68049	0.0108585	3.23904e-05
2.68586	0.0130873	3.56027e-05
2.69124	0.0159538	3.9331e-05
2.69662	0.0184662	4.23327e-05
2.70202	0.0204973	4.4496e-05
2.70743	0.0211293	4.49983e-05
2.71285	0.0203554	4.40505e-05
2.71828	0.0198866	4.37105e-05
2.72372	0.0177475	4.16873e-05
2.72918	0.0122001	3.52458e-05
2.73464	0.00560424	2.43291e-05
2.74012	0.00257196	1.6326e-05
2.7456	0.00194587	1.39973e-05
2.7511	0.001887	1.37504e-05
2.75661	0.00189627	1.38111e-05
2.76213	0.00192282	1.39054e-05
2.76765	0.00194322	1.39871e-05
2.7732	0.00193176	1.39374e-05
2.77875	0.00190945	1.38613e-05
2.78431	0.00185219	1.36649e-05
2.78988	0.00188945	1.38267e-05
2.79547	0.00188513	1.38e-05
2.80107	0.00190674	1.3874e-05
2.80667	0.00194234	1.40108e-05
2.81229	0.00199267	1.41838e-05
2.81792	0.002027	1.43166e-05
2.82357	0.00206315	1.44447e-05
2.82922	0.00210136	1.45491e-05
2.83488	0.00214133	1.47302e-05
2.84056	0.0021438	1.4741e-05
2.84624	0.00211978	1.46562e-05
2.85194	0.00204325	1.43848e-05
2.85765	0.00205618	1.44137e-05
2.86337	0.00206047	1.44304e-05
2.86911	0.00212352	1.46331e-05
2.87485	0.00217228	1.48119e-05
2.88061	0.00221178	1.49514e-05
2.88637	0.00221825	1.49498e-05
2.89215	0.00227443	1.51543e-05
2.89794	0.00233428	1.5373e-05
2.90374	0.00241043	1.56139e-05
2.90956	0.0024608	1.57668e-05
2.91538	0.00255711	1.61031e-05
2.92122	0.00261769	1.63021e-05
2.92707	0.00270411	1.65726e-05
2.93293	0.00280818	1.68693e-05
2.9388	0.0029332	1.73098e-05
2.94468	0.00307354	1.77043e-05
2.95058	0.00322608	1.81225e-05
2.95648	0.00343825	1.87556e-05
2.9624	0.0036728	1.93949e-05
2.96833	0.00396955	2.01413e-05
2.97428	0.00441953	2.12452e-05
2.98023	0.00518939	2.30111e-05
2.9862	0.00639784	2.55588e-05
2.99217	0.00765587	2.79341e-05
2.99816	0.00821816	2.89256e-05
3.00417	0.00766052	2.79592e-05
3.01018	0.00553023	2.37578e-05
3.01621	0.00382059	1.96659e-05
3.02225	0.00341298	1.85124e-05
3.0283	0.00350382	1.86919e-05
3.03436	0.00366797	1.91181e-05
3.04043	0.00387675	1.96029e-05
3.04652	0.00422581	2.04128e-05
3.05262	0.00464206	2.13608e-05
3.05873	0.00539569	2.29311e-05
3.06486	0.00617499	2.44454e-05
3.07099	0.00676344	2.55024e-05
3.07714	0.00708571	2.60224e-05
3.0833	0.00678287	2.54607e-05
3.08947	0.00672454	2.53765e-05
3.09566	0.00750011	2.67782e-05
3.10186	0.00853504	2.85137e-05
3.10807	0.00955994	3.0124e-05
3.11429	0.0106561	3.17273e-05
3.12052	0.0113319	3.2634e-05
3.12677	0.011431	3.26869e-05
3.13303	0.0114909	3.27934e-05
3.1393	0.0114204	3.27532e-05
3.14559	0.0101299	3.1089e-05
3.15188	0.00729829	2.66034e-05
3.15819	0.00394635	1.96795e-05
3.16452	0.00226644	1.46942e-05
3.17085	0.00194965	1.3548e-05
3.1772	0.00189508	1.33324e-05
3.18356	0.00188026	1.32737e-05
3.18993	0.00189718	1.32955e-05
3.19632	0.00190714	1.33198e-05
3.20272	0.00189812	1.32601e-05
3.20913	0.00193019	1.33811e-05
3.21556	0.00191868	1.32823e-05
3.22199	0.0019359	1.33376e-05
3.22844	0.00192896	1.32928e-05
3.23491	0.00195925	1.33928e-05
3.24138	0.00199289	1.34753e-05
3.24787	0.00202649	1.35819e-05
3.25438	0.00206019	1.3664e-05
3.26089	0.00211831	1.38486e-05
3.26742	0.00224109	1.42116e-05
3.27396	0.00240438	1.4737e-05
3.28051	0.00253919	1.5112e-05
3.28708	0.00256215	1.51741e-05
3.29366	0.00237288	1.45992e-05
3.30026	0.00197819	1.32987e-05
3.30686	0.00185566	1.28728e-05
3.31348	0.00181526	1.27215e-05
3.32012	0.00181845	1.27064e-05
3.32677	0.00178445	1.25879e-05
3.33343	0.00177176	1.25558e-05
3.3401	0.00172044	1.23472e-05
3.34679	0.00174748	1.24076e-05
3.35349	0.00171551	1.23276e-05
3.3602	0.00171279	1.22822e-05
3.36693	0.0017084	1.22689e-05
3.37367	0.00172126	1.23076e-05
3.38042	0.00172407	1.22841e-05
3.38719	0.00174167	1.23504e-05
3.39397	0.00172578	1.229e-05
3.40077	0.00172183	1.22766e-05
3.40757	0.00171668	1.22316e-05
3.4144	0.00173525	1.23016e-05
3.42123	0.00175342	1.23579e-05
3.42808	0.00174613	1.23271e-05
3.43494	0.00174204	1.23305e-05
3.44182	0.00174134	1.23118e-05
3.44871	0.00175332	1.23392e-05
3.45561	0.00175648	1.23219e-05
3.46253	0.00176126	1.23343e-05
3.46947	0.00175537	1.23118e-05
3.47641	0.00176821	1.23483e-05
3.48337	0.00178804	1.24058e-05
3.49034	0.0017766	1.23638e-05
3.49733	0.00177505	1.23451e-05
3.50433	0.00177372	1.23348e-05
3.51135	0.0017997	1.24196e-05
3.51838	0.00179777	1.23924e-05
3.52542	0.00179887	1.23826e-05
3.53248	0.00181358	1.24323e-05
3.53955	0.00178576	1.22958e-05
3.54664	0.00180649	1.23888e-05
3.55374	0.00179572	1.23293e-05
3.56085	0.00180529	1.23416e-05
3.56798	0.00179687	1.23139e-05
3.57513	0.00181159	1.23588e-05
3.58228	0.00178521	1.2236e-05
3.58946	0.00180163	1.22812e-05
3.59664	0.0017937	1.22409e-05
3.60384	0.00180958	1.22902e-05
3.61106	0.00177244	1.21477e-05
3.61829	0.00179467	1.22207e-05
3.62553	0.00178525	1.21582e-05
3.63279	0.00177916	1.21588e-05
3.64006	0.0017681	1.20842e-05
3.64735	0.00177066	1.20981e-05
3.65465	0.00177663	1.21009e-05
3.66197	0.00177803	1.20906e-05
3.6693	0.00176168	1.20332e-05
3.67664	0.00177795	1.2086e-05
3.684	0.00176283	1.20023e-05
3.69138	0.00173086	1.1898e-05
3.69877	0.00174631	1.19516e-05
3.70618	0.00172818	1.18639e-05
3.7136	0.00170698	1.18062e-05
3.72103	0.00172418	1.18328e-05
3.72848	0.00170646	1.17752e-05
3.73594	0.00169519	1.17454e-05
3.74342	0.00170994	1.17728e-05
3.75092	0.00171188	1.17968e-05
3.75843	0.00172701	1.18122e-05
3.76595	0.00171528	1.17983e-05
3.77349	0.0017391	1.18426e-05
3.78105	0.0017421	1.1889e-05
3.78861	0.0017403	1.18487e-05
3.7962	0.00176146	1.19546e-05
3.8038	0.00174365	1.18687e-05
3.81141	0.00172826	1.18142e-05
3.81905	0.00172	1.17868e-05
3.82669	0.00174144	1.18596e-05
3.83435	0.00174745	1.1889e-05
3.84203	0.00172353	1.17529e-05
3.84972	0.00172057	1.17857e-05
3.85743	0.00173914	1.18357e-05
3.86515	0.00171721	1.17311e-05
3.87289	0.00170225	1.16739e-05
3.88064	0.00166756	1.15375e-05
3.88841	0.0017034	1.16698e-05
3.8962	0.00171035	1.16915e-05
3.904	0.00171272	1.17038e-05
3.91181	0.0017563	1.18368e-05
3.91964	0.00174303	1.17906e-05
3.92749	0.00176	1.18411e-05
3.93535	0.00176193	1.18499e-05
3.94323	0.00179621	1.19578e-05
3.95113	0.00178682	1.1927e-05
3.95904	0.00181936	1.2026e-05
3.96696	0.00184264	1.21003e-05
3.9749	0.00183629	1.20451e-05
3.98286	0.00191483	1.23275e-05
3.99083	0.00195009	1.24388e-05
3.99882	0.00207121	1.28053e-05
4.00683	0.00228494	1.34633e-05
4.01485	0.00249483	1.40616e-05
4.02289	0.00257545	1.43035e-05
4.03094	0.0025007	1.41174e-05
4.03901	0.00214414	1.30694e-05
4.0471	0.00189687	1.22864e-05
4.0552	0.00186711	1.21818e-05
4.06332	0.00185578	1.2143e-05
4.07146	0.00190495	1.23078e-05
4.07961	0.00192142	1.23908e-05
4.08777	0.00194809	1.24746e-05
4.09596	0.00197688	1.25782e-05
4.10416	0.00197493	1.25967e-05
4.11237	0.00204576	1.28293e-05
4.12061	0.00208304	1.29854e-05
4.12886	0.0020973	1.30435e-05
4.13712	0.0021482	1.31774e-05
4.1454	0.00223228	1.34559e-05
4.1537	0.00233791	1.3813e-05
4.16202	0.00241362	1.40801e-05
4.17035	0.0025233	1.44e-05
4.1787	0.00262949	1.47336e-05
4.18707	0.0027545	1.50852e-05
4.19545	0.00295571	1.56594e-05
4.20385	0.00319429	1.62854e-05
4.21226	0.00361435	1.73427e-05
4.2207	0.00458804	1.95831e-05
4.22915	0.00580893	2.20435e-05
4.23761	0.00657529	2.34924e-05
4.2461	0.00656789	2.35281e-05
4.2546	0.00523885	2.10346e-05
4.26312	0.00354734	1.72654e-05
4.27165	0.00297468	1.57737e-05
4.2802	0.00293124	1.5615e-05
4.28877	0.00295254	1.56398e-05
4.29736	0.00307672	1.60174e-05
4.30596	0.00325911	1.6433e-05
4.31458	0.00340325	1.67847e-05
4.32322	0.00372484	1.75584e-05
4.33188	0.00399675	1.81892e-05
4.34055	0.00433587	1.89097e-05
4.34924	0.00484306	1.99656e-05
4.35794	0.00551678	2.13046e-05
4.36667	0.0062398	2.26391e-05
4.37541	0.00731518	2.44079e-05
4.38417	0.00905309	2.71045e-05
4.39295	0.0112564	3.00712e-05
4.40174	0.0137343	3.31539e-05
4.41055	0.0158387	3.57149e-05
4.41938	0.0151778	3.50693e-05
4.42823	0.0122403	3.17699e-05
4.4371	0.00963649	2.8488e-05
4.44598	0.0069404	2.46101e-05
4.45488	0.00500698	2.10722e-05
4.4638	0.00391074	1.87254e-05
4.47274	0.00275748	1.56872e-05
4.48169	0.00219876	1.39121e-05
4.49066	0.002111	1.35869e-05
4.49965	0.00209333	1.35303e-05
4.50866	0.00211567	1.35819e-05
4.51769	0.0021384	1.36756e-05
4.52673	0.00214192	1.36909e-05
4.5358	0.00210824	1.35752e-05
4.54488	0.00213395	1.36565e-05
4.55398	0.00214208	1.37171e-05
4.56309	0.00215053	1.37478e-05
4.57223	0.00220556	1.39094e-05
4.58138	0.00228558	1.42208e-05
4.59055	0.00234325	1.43885e-05
4.59974	0.00243811	1.46965e-05
4.60895	0.00262941	1.52847e-05
4.61818	0.0029807	1.62525e-05
4.62742	0.00377578	1.8348e-05
4.63669	0.00452135	2.00828e-05
4.64597	0.00493218	2.10623e-05
4.65527	0.00464838	2.05143e-05
4.66459	0.00336772	1.75521e-05
4.67393	0.00245703	1.49537e-05
4.68329	0.00221397	1.41853e-05
4.69266	0.00216066	1.406e-05
4.70206	0.00216968	1.41266e-05
4.71147	0.00220729	1.42843e-05
4.7209	0.00220767	1.43304e-05
4.73036	0.00224939	1.44808e-05
4.73983	0.00229888	1.46907e-05
4.74932	0.00233719	1.48293e-05
4.75882	0.00236392	1.49577e-05
4.76835	0.00246536	1.53151e-05
4.7779	0.00260427	1.57752e-05
4.78746	0.00271771	1.61584e-05
4.79705	0.00293877	1.68628e-05
4.80665	0.00350967	1.84946e-05
4.81627	0.00456489	2.11478e-05
4.82592	0.00571889	2.37746e-05
4.83558	0.00638105	2.52319e-05
4.84526	0.00609913	2.48543e-05
4.85496	0.0042439	2.08632e-05
4.86468	0.00285298	1.71359e-05
4.87442	0.00249608	1.60814e-05
4.88418	0.00246416	1.60512e-05
4.89395	0.00247622	1.61709e-05
4.90375	0.002527	1.64243e-05
4.91357	0.00254822	1.65709e-05
4.92341	0.0026076	1.68659e-05
4.93326	0.00263233	1.70503e-05
4.94314	0.00265148	1.71952e-05
4.95304	0.00274324	1.75451e-05
4.96295	0.00283878	1.79253e-05
4.97289	0.00294309	1.83634e-05
4.98284	0.00315932	1.90708e-05
4.99282	0.00342124	1.99694e-05
5.00281	0.00384679	2.12715e-05
5.01283	0.00424298	2.24223e-05
5.02287	0.0044311	2.31304e-05
5.03292	0.00424135	2.27404e-05
5.043	0.0036928	2.12576e-05
5.05309	0.00365673	2.12831e-05
5.06321	0.00385933	2.19367e-05
5.07335	0.00439374	2.34013e-05
5.0835	0.00511886	2.53834e-05
5.09368	0.00573913	2.6904e-05
5.10388	0.00618214	2.80079e-05
5.1141	0.00595401	2.76761e-05
5.12433	0.00617385	2.86661e-05
5.13459	0.00735047	3.13615e-05
5.14487	0.00891773	3.47062e-05
5.15517	0.0112978	3.92921e-05
5.16549	0.014528	4.49948e-05
5.17583	0.0168642	4.86898e-05
5.1862	0.0161515	4.77331e-05
5.19658	0.0139775	4.4663e-05
5.20698	0.0132757	4.39626e-05
5.21741	0.0119253	4.22032e-05
5.22785	0.0094529	3.85964e-05
5.23832	0.00553179	2.99418e-05
5.24881	0.00305427	2.17985e-05
5.25931	0.00252576	1.97217e-05
5.26984	0.00248743	1.96017e-05
5.28039	0.00249855	1.97885e-05
5.29096	0.00260515	2.02951e-05
5.30156	0.00277792	2.09423e-05
5.31217	0.0030163	2.19245e-05
5.32281	0.00333867	2.30894e-05
5.33346	0.00330634	2.30106e-05
5.34414	0.00291213	2.18676e-05
5.35484	0.00271513	2.14263e-05
5.36556	0.00286019	2.21257e-05
5.3763	0.00312373	2.32756e-05
5.38706	0.00357386	2.49701e-05
5.39785	0.00414103	2.70938e-05
5.40866	0.00463994	2.86158e-05
5.41948	0.00466113	2.88788e-05
5.43033	0.00465612	2.85799e-05
5.44121	0.00503977	3.00988e-05
5.4521	0.00499348	3.03943e-05
5.46301	0.00414144	2.84496e-05
5.47395	0.0029093	2.40461e-05
5.48491	0.00247868	2.20429e-05
5.49589	0.00247801	2.20757e-05
5.50689	0.00268879	2.3141e-05
5.51792	0.00300365	2.45056e-05
5.52896	0.00348697	2.65997e-05
5.54003	0.00376023	2.79178e-05
5.55112	0.00315698	2.57204e-05
5.56224	0.00251555	2.30578e-05
5.57337	0.00230056	2.21855e-05
5.58453	0.00227314	2.21864e-05
5.59571	0.0022792	2.23396e-05
5.60691	0.00233798	2.27197e-05
5.61814	0.00234026	2.29458e-05
5.62939	0.00239517	2.33038e-05
5.64066	0.00242261	2.34795e-05
5.65195	0.00247737	2.38962e-05
5.66326	0.0027042	2.51474e-05
5.6746	0.00306924	2.68101e-05
5.68596	0.00357898	2.91271e-05
5.69735	0.00413404	3.15953e-05
5.70875	0.00380766	3.05874e-05
5.72018	0.00295734	2.70322e-05
5.73163	0.00245301	2.46696e-05
5.74311	0.00245116	2.48678e-05
5.75461	0.00244458	2.49371e-05
5.76613	0.00240914	2.4851e-05
5.77767	0.00242056	2.50584e-05
5.78924	0.00238463	2.50418e-05
5.80083	0.00252665	2.58808e-05
5.81244	0.00248877	2.59329e-05
5.82408	0.00249233	2.59952e-05
5.83574	0.00260852	2.67545e-05
5.84742	0.00272646	2.74906e-05
5.85913	0.00279165	2.79967e-05
5.87086	0.0027306	2.78347e-05
5.88261	0.00256828	2.71351e-05
5.89439	0.00247601	2.67302e-05
5.90619	0.00250118	2.70089e-05
5.91801	0.00249747	2.70833e-05
5.92986	0.00247563	2.70052e-05
5.94173	0.00249046	2.72976e-05
5.95363	0.00255548	2.77357e-05
5.96555	0.00251781	2.76542e-05
5.97749	0.00252792	2.78494e-05
5.98946	0.00260341	2.83384e-05
6.00145	0.00259978	2.84126e-05
6.01346	0.00265589	2.88465e-05
6.0255	0.00259397	2.85685e-05
6.03756	0.00260049	2.87563e-05
6.04965	0.0025459	2.85749e-05
6.06176	0.00258031	2.89051e-05
6.0739	0.0025764	2.8957e-05
6.08606	0.00262525	2.93171e-05
6.09824	0.00263266	2.95158e-05
6.11045	0.00276333	3.02557e-05
6.12268	0.00299853	3.16582e-05
6.13494	0.00330961	3.32986e-05
6.14722	0.00423361	3.77519e-05
6.15953	0.00482434	4.04732e-05
6.17186	0.00385704	3.6389e-05
6.18422	0.00302379	3.24108e-05
6.1966	0.00295988	3.20524e-05
6.209	0.00297022	3.23303e-05
6.22144	0.00298771	3.2508e-05
6.23389	0.00332963	3.44119e-05
6.24637	0.00355303	3.5669e-05
6.25888	0.00348323	3.53859e-05
6.27141	0.00348644	3.54672e-05
6.28396	0.00377996	3.69777e-05
6.29654	0.00398351	3.85548e-05
6.30915	0.00365508	3.74155e-05
6.32178	0.00294507	3.38448e-05
6.33443	0.00254948	3.13502e-05
6.34712	0.00248633	3.11049e-05
6.35982	0.00256365	3.1767e-05
6.37256	0.00254102	3.16531e-05
6.38531	0.00250799	3.16112e-05
6.3981	0.00251995	3.18114e-05
6.41091	0.00254043	3.20186e-05
6.42374	0.00253852	3.21775e-05
6.4366	0.00256763	3.25079e-05
6.44949	0.00257612	3.26173e-05
6.4624	0.0025777	3.28067e-05
6.47534	0.00264303	3.3471e-05
6.4883	0.00265282	3.35423e-05
6.50129	0.00273628	3.42915e-05
6.51431	0.00272183	3.42603e-05
6.52735	0.00290769	3.56834e-05
6.54042	0.00289396	3.57261e-05
6.55351	0.00312477	3.72828e-05
6.56663	0.0035936	3.99626e-05
6.57978	0.00428582	4.40374e-05
6.59295	0.00422856	4.40654e-05
6.60615	0.00350714	4.03442e-05
6.61937	0.00316295	3.84748e-05
6.63262	0.00317766	3.89154e-05
6.6459	0.00323083	3.92542e-05
6.65921	0.00337655	4.02956e-05
6.67254	0.00356473	4.18278e-05
6.6859	0.00390437	4.39761e-05
6.69928	0.00483995	4.88439e-05
6.7127	0.00547448	5.19875e-05
6.72613	0.00498466	4.99795e-05
6.7396	0.00479172	4.93127e-05
6.75309	0.00541419	5.291e-05
6.76661	0.00547794	5.28269e-05
6.78016	0.00627284	5.6475e-05
6.79373	0.00869636	6.67323e-05
6.80733	0.0118143	7.76439e-05
6.82096	0.0117832	7.81149e-05
6.83462	0.0110321	7.63112e-05
6.8483	0.0128861	8.25803e-05
6.86201	0.0130345	8.40632e-05
6.87575	0.0100474	7.45374e-05
6.88951	0.0062289	5.86741e-05
6.90331	0.00415601	4.76286e-05
6.91713	0.00426048	4.83732e-05
6.93098	0.00503919	5.2613e-05
6.94485	0.00501378	5.25947e-05
6.95876	0.00573328	5.66968e-05
6.97269	0.0085419	6.94774e-05
6.98665	0.0111279	8.00474e-05
7.00063	0.00974773	7.49521e-05
7.01465	0.00799432	6.71129e-05
7.02869	0.00769013	6.59515e-05
7.04276	0.0068807	6.27186e-05
7.05686	0.00619691	6.04426e-05
7.07099	0.00421226	4.99607e-05
7.08515	0.00310208	4.28272e-05
7.09933	0.00285273	4.06963e-05
7.11354	0.00275963	4.0344e-05
7.12779	0.00282996	4.07471e-05
7.14206	0.00279282	4.08339e-05
7.15635	0.00279907	4.07608e-05
7.17068	0.00288736	4.16012e-05
7.18504	0.00294927	4.22592e-05
7.19942	0.00310488	4.31665e-05
7.21383	0.00349951	4.60862e-05
7.22828	0.00461779	5.31229e-05
7.24275	0.00542874	5.76781e-05
7.25725	0.00420931	5.14681e-05
7.27178	0.00306817	4.37276e-05
7.28633	0.00286034	4.21922e-05
7.30092	0.00287442	4.25724e-05
7.31554	0.00281132	4.20922e-05
7.33018	0.00289668	4.27446e-05
7.34486	0.00290876	4.3084e-05
7.35956	0.0031759	4.49867e-05
7.3743	0.00305696	4.41349e-05
7.38906	0.00296673	4.37446e-05
7.40385	0.00288758	4.31997e-05
7.41868	0.00282976	4.27744e-05
7.43353	0.00293765	4.37492e-05
7.44841	0.00288127	4.35461e-05
7.46332	0.00296227	4.42899e-05
7.47826	0.0029816	4.43603e-05
7.49324	0.00303048	4.47335e-05
7.50824	0.00326658	4.69724e-05
7.52327	0.00360402	4.9224e-05
7.53833	0.00398272	5.15626e-05
7.55342	0.00396075	5.11997e-05
7.56854	0.00333613	4.75254e-05
7.5837	0.0035489	4.95035e-05
7.59888	0.00380564	5.12186e-05
7.61409	0.00388988	5.16417e-05
7.62933	0.00447102	5.50487e-05
7.64461	0.00577778	6.25848e-05
7.65991	0.00673271	6.76097e-05
7.67525	0.00578444	6.34174e-05
7.69061	0.00563047	6.2729e-05
7.70601	0.00652638	6.80496e-05
7.72144	0.00721468	7.2845e-05
7.7369	0.00551571	6.47867e-05
7.75239	0.00340078	5.02415e-05
7.76791	0.00316023	4.82923e-05
7.78346	0.00308312	4.77224e-05
7.79904	0.00325144	4.90119e-05
7.81465	0.00348418	5.09897e-05
7.8303	0.00425782	5.64852e-05
7.84598	0.00473132	5.97606e-05
7.86168	0.00363555	5.26963e-05
7.87742	0.00320522	4.92138e-05
7.89319	0.00316323	4.92612e-05
7.90899	0.00310984	4.8892e-05
7.92483	0.00329828	5.05309e-05
7.94069	0.0034608	5.17315e-05
7.95659	0.00373215	5.40476e-05
7.97252	0.00375517	5.43146e-05
7.98848	0.00389501	5.53722e-05
8.00447	0.00421622	5.72606e-05
8.0205	0.00380621	5.46895e-05
8.03656	0.00378174	5.51509e-05
8.05265	0.00427254	5.84888e-05
8.06877	0.00435218	5.91162e-05
8.08492	0.00418841	5.81756e-05
8.10111	0.00466349	6.15636e-05
8.11733	0.00522671	6.52682e-05
8.13358	0.00527593	6.56598e-05
8.14986	0.00537228	6.61586e-05
8.16618	0.00606156	7.02413e-05
8.18252	0.0063854	7.23139e-05
8.19891	0.00598887	7.09294e-05
8.21532	0.00429613	6.03862e-05
8.23177	0.0034159	5.35838e-05
8.24825	0.00328525	5.24322e-05
8.26476	0.00340683	5.33754e-05
8.28131	0.00377346	5.66423e-05
8.29789	0.00385087	5.72443e-05
8.3145	0.00336001	5.34403e-05
8.33114	0.00309927	5.16124e-05
8.34782	0.00301451	5.07712e-05
8.36453	0.00311842	5.19432e-05
8.38128	0.00312112	5.19985e-05
8.39806	0.00304716	5.14201e-05
8.41487	0.00300206	5.12731e-05
8.43172	0.00305511	5.16979e-05
8.4486	0.00320528	5.30724e-05
8.46551	0.00318112	5.29802e-05
8.48246	0.00327306	5.38373e-05
8.49944	0.00332157	5.41865e-05
8.51646	0.00324025	5.36284e-05
8.53351	0.00331923	5.44184e-05
8.55059	0.00329411	5.41034e-05
8.56771	0.00340067	5.53803e-05
8.58486	0.00376803	5.81421e-05
8.60205	0.0043572	6.24787e-05
8.61927	0.00433634	6.26498e-05
8.63653	0.00368647	5.76193e-05
8.65382	0.00341307	5.56057e-05
8.67114	0.00339373	5.57312e-05
8.6885	0.00347297	5.60713e-05
8.7059	0.00385391	5.9306e-05
8.72333	0.00379318	5.90242e-05
8.74079	0.00353788	5.71647e-05
8.75829	0.00351497	5.69468e-05
8.77582	0.00371576	5.84109e-05
8.79339	0.00358033	5.76436e-05
8.811	0.00390931	5.99762e-05
8.82864	0.00441714	6.35772e-05
8.84631	0.00460522	6.51988e-05
8.86402	0.00437996	6.37531e-05
8.88177	0.00433705	6.37509e-05
8.89955	0.00414297	6.24915e-05
8.91737	0.00418321	6.34314e-05
8.93522	0.00412432	6.30332e-05
8.95311	0.0037465	6.02825e-05
8.97103	0.00351488	5.85816e-05
8.98899	0.00354289	5.89163e-05
9.00699	0.00363025	5.97146e-05
9.02502	0.00402158	6.29335e-05
9.04309	0.00377202	6.09712e-05
9.06119	0.00368808	6.05104e-05
9.07933	0.00388073	6.22858e-05
9.09751	0.00438647	6.6492e-05
9.11572	0.00493404	7.03281e-05
9.13397	0.00461361	6.82451e-05
9.15226	0.00442554	6.73452e-05
9.17058	0.00478633	7.00052e-05
9.18894	0.00481206	7.00031e-05
9.20734	0.00498916	7.1553e-05
9.22577	0.00648538	8.13754e-05
9.24424	0.00803117	9.05921e-05
9.26275	0.00732153	8.66219e-05
9.28129	0.00663086	8.26966e-05
9.29987	0.00717546	8.65641e-05
9.31849	0.00650966	8.27521e-05
9.33715	0.00642385	8.26808e-05
9.35584	0.00602188	8.00161e-05
9.37457	0.00650367	8.28569e-05
9.39334	0.00637495	8.20687e-05
9.41214	0.00619654	8.06651e-05
9.43099	0.00616907	8.03325e-05
9.44987	0.00615113	8.01339e-05
9.46879	0.00554809	7.65326e-05
9.48774	0.00480957	7.15287e-05
9.50674	0.00509716	7.31465e-05
9.52577	0.00465183	7.01456e-05
9.54484	0.0039657	6.46493e-05
9.56395	0.00366218	6.19461e-05
9.5831	0.00397423	6.50468e-05
9.60228	0.004355	6.78531e-05
9.62151	0.00410969	6.62183e-05
9.64077	0.00363218	6.23997e-05
9.66007	0.00356671	6.19673e-05
9.67941	0.00356262	6.19194e-05
9.69879	0.00366777	6.29146e-05
9.7182	0.00382714	6.48534e-05
9.73766	0.00403327	6.61599e-05
9.75715	0.00402956	6.64756e-05
9.77669	0.00454009	7.08756e-05
9.79626	0.0050569	7.51966e-05
9.81587	0.00434584	6.97e-05
9.83552	0.00405152	6.72726e-05
9.85522	0.00408248	6.75576e-05
9.87495	0.00461227	7.20847e-05
9.89471	0.00452007	7.13503e-05
9.91452	0.00428311	6.93592e-05
9.93437	0.00454941	7.17324e-05
9.95426	0.00468923	7.2855e-05
9.97419	0.00469877	7.3001e-05
