# Supplementary material for: Topological transitions among skyrmion- and hedgehog-lattice states in cubic chiral magnets
Source: Nat Commun. 2019 Mar 5;10:1059. doi: 10.1038/s41467-019-08985-6 (PMC6401095; doi:10.1038/s41467-019-08985-6)
Supplement: Supplementary file 2 — Source Data [file 41467_2019_8985_MOESM2_ESM.zip › supplementary figure 6/Fig.S6d/171205_x08_100K_Iq_BW_double-BW.dat]

1	0	-1
1.002	0	-1
1.00401	0	-1
1.00602	0	-1
1.00803	0	-1
1.01005	0	-1
1.01207	0	-1
1.0141	0	-1
1.01613	0	-1
1.01816	0	-1
1.0202	0	-1
1.02224	0	-1
1.02429	0	-1
1.02634	0	-1
1.0284	0	-1
1.03045	0	-1
1.03252	0	-1
1.03458	0	-1
1.03666	0	-1
1.03873	0	-1
1.04081	0	-1
1.04289	0	-1
1.04498	0	-1
1.04707	0	-1
1.04917	0	-1
1.05127	0	-1
1.05338	0	-1
1.05548	0	-1
1.0576	0	-1
1.05972	0	-1
1.06184	0	-1
1.06396	0	-1
1.06609	0	-1
1.06823	0	-1
1.07037	0	-1
1.07251	0	-1
1.07466	0	-1
1.07681	0	-1
1.07896	0	-1
1.08112	0	-1
1.08329	0	-1
1.08546	0	-1
1.08763	0	-1
1.08981	0	-1
1.09199	0	-1
1.09417	0	-1
1.09636	0	-1
1.09856	0	-1
1.10076	0	-1
1.10296	0	-1
1.10517	0	-1
1.10738	0	-1
1.1096	0	-1
1.11182	0	-1
1.11405	0	-1
1.11628	0	-1
1.11851	0	-1
1.12075	0	-1
1.123	0	-1
1.12524	0	-1
1.1275	0	-1
1.12975	0	-1
1.13202	0	-1
1.13428	0	-1
1.13655	0	-1
1.13883	0	-1
1.14111	0	-1
1.14339	0	-1
1.14568	0	-1
1.14798	0	-1
1.15027	0	-1
1.15258	0	-1
1.15488	0	-1
1.1572	0	-1
1.15951	0	-1
1.16183	0	-1
1.16416	0	-1
1.16649	0	-1
1.16883	0	-1
1.17117	0	-1
1.17351	0	-1
1.17586	0	-1
1.17821	0	-1
1.18057	0	-1
1.18294	0	-1
1.1853	0	-1
1.18768	0	-1
1.19006	0	-1
1.19244	0	-1
1.19483	0	-1
1.19722	0	-1
1.19961	0	-1
1.20202	0	-1
1.20442	0	-1
1.20683	0	-1
1.20925	0	-1
1.21167	0	-1
1.2141	0	-1
1.21653	0	-1
1.21896	0	-1
1.2214	0	-1
1.22385	0	-1
1.2263	0	-1
1.22875	0	-1
1.23121	0	-1
1.23368	0	-1
1.23615	0	-1
1.23862	0	-1
1.2411	0	-1
1.24359	0	-1
1.24608	0	-1
1.24857	0	-1
1.25107	0	-1
1.25358	0	-1
1.25609	0	-1
1.2586	0	-1
1.26112	0	-1
1.26364	0	-1
1.26617	0	-1
1.26871	0	-1
1.27125	0	-1
1.27379	0	-1
1.27634	0	-1
1.2789	0	-1
1.28146	0	-1
1.28403	0	-1
1.2866	0	-1
1.28917	0	-1
1.29175	0	-1
1.29434	0	-1
1.29693	0	-1
1.29953	0	-1
1.30213	0	-1
1.30474	0	-1
1.30735	0	-1
1.30996	0	-1
1.31259	0	-1
1.31521	0	-1
1.31785	0	-1
1.32049	0	-1
1.32313	0	-1
1.32578	0	-1
1.32843	0	-1
1.33109	0	-1
1.33376	0	-1
1.33643	0	-1
1.3391	0	-1
1.34178	0	-1
1.34447	0	-1
1.34716	0	-1
1.34986	0	-1
1.35256	0	-1
1.35527	0	-1
1.35798	0	-1
1.3607	0	-1
1.36343	0	-1
1.36615	0	-1
1.36889	0	-1
1.37163	0	-1
1.37438	0	-1
1.37713	0	-1
1.37988	0	-1
1.38265	0	-1
1.38542	0	-1
1.38819	0	-1
1.39097	0	-1
1.39375	0	-1
1.39654	0	-1
1.39934	0	-1
1.40214	0	-1
1.40495	0	-1
1.40776	0	-1
1.41058	0	-1
1.4134	0	-1
1.41623	0	-1
1.41907	0	-1
1.42191	0	-1
1.42476	0	-1
1.42761	0	-1
1.43047	0	-1
1.43333	0	-1
1.4362	0	-1
1.43907	0	-1
1.44196	0	-1
1.44484	0	-1
1.44773	0	-1
1.45063	0	-1
1.45354	0	-1
1.45645	0	-1
1.45936	0	-1
1.46228	0	-1
1.46521	0	-1
1.46815	0	-1
1.47108	0	-1
1.47403	0	-1
1.47698	0	-1
1.47994	0	-1
1.4829	0	-1
1.48587	0	-1
1.48884	0	-1
1.49182	0	-1
1.49481	0	-1
1.4978	0	-1
1.5008	0	-1
1.50381	0	-1
1.50682	0	-1
1.50983	0	-1
1.51286	0	-1
1.51589	0	-1
1.51892	0	-1
1.52196	0	-1
1.52501	0	-1
1.52806	0	-1
1.53112	0	-1
1.53419	0	-1
1.53726	0.00164896	0.00116599
1.54034	0.000704297	0.000266208
1.54342	0.000547243	0.000141311
1.54651	0.000726502	0.000114891
1.54961	0.000728127	8.89847e-05
1.55271	0.000750513	7.2927e-05
1.55582	0.000923867	6.7957e-05
1.55893	0.000836305	5.52965e-05
1.56205	0.00085731	4.87213e-05
1.56518	0.000925975	4.45341e-05
1.56831	0.000903724	3.92524e-05
1.57145	0.000991885	3.69012e-05
1.5746	0.000989953	3.32044e-05
1.57775	0.00100581	3.02018e-05
1.58091	0.00104153	2.80923e-05
1.58407	0.00103875	2.59893e-05
1.58725	0.00103047	2.42834e-05
1.59042	0.00108681	2.35437e-05
1.59361	0.00108141	2.23182e-05
1.5968	0.00111536	2.16883e-05
1.59999	0.00112833	2.09456e-05
1.6032	0.00112189	2.01351e-05
1.60641	0.00111592	1.94349e-05
1.60962	0.00116539	1.92654e-05
1.61285	0.0011681	1.87961e-05
1.61607	0.00118295	1.83973e-05
1.61931	0.00119958	1.81354e-05
1.62255	0.00122547	1.79821e-05
1.6258	0.00118005	1.7348e-05
1.62906	0.00121135	1.73164e-05
1.63232	0.00128389	1.77029e-05
1.63558	0.00125274	1.74134e-05
1.63886	0.00129236	1.76323e-05
1.64214	0.00130811	1.77034e-05
1.64543	0.00130758	1.76446e-05
1.64872	0.00129028	1.74806e-05
1.65202	0.00129505	1.74311e-05
1.65533	0.00129708	1.74314e-05
1.65864	0.00130476	1.74165e-05
1.66196	0.00130925	1.73881e-05
1.66529	0.00132088	1.7408e-05
1.66863	0.00133691	1.74622e-05
1.67197	0.00133846	1.74302e-05
1.67531	0.00133485	1.73441e-05
1.67867	0.00134103	1.73062e-05
1.68203	0.00136692	1.74736e-05
1.6854	0.00134761	1.72827e-05
1.68877	0.00138865	1.74546e-05
1.69215	0.0014219	1.76492e-05
1.69554	0.00144513	1.77143e-05
1.69893	0.00148475	1.79201e-05
1.70233	0.00146319	1.77316e-05
1.70574	0.0015034	1.79356e-05
1.70916	0.0015384	1.80841e-05
1.71258	0.00161651	1.84855e-05
1.71601	0.00164551	1.86195e-05
1.71944	0.00164318	1.85365e-05
1.72288	0.00165306	1.85465e-05
1.72633	0.00160873	1.82455e-05
1.72979	0.00157132	1.79631e-05
1.73325	0.00152123	1.76637e-05
1.73672	0.00154915	1.77623e-05
1.7402	0.00153353	1.76215e-05
1.74368	0.00154087	1.76383e-05
1.74717	0.00157138	1.776e-05
1.75067	0.00163957	1.80927e-05
1.75418	0.00157994	1.76938e-05
1.75769	0.00155576	1.75521e-05
1.76121	0.00143971	1.68106e-05
1.76473	0.00143471	1.67173e-05
1.76827	0.00139925	1.64987e-05
1.77181	0.00143154	1.66359e-05
1.77535	0.0014351	1.65806e-05
1.77891	0.00143267	1.65299e-05
1.78247	0.00146714	1.66931e-05
1.78604	0.00148142	1.67285e-05
1.78961	0.00149441	1.67547e-05
1.7932	0.0015144	1.68099e-05
1.79679	0.00154216	1.69017e-05
1.80038	0.0015652	1.70021e-05
1.80399	0.00161539	1.71974e-05
1.8076	0.00170482	1.76279e-05
1.81122	0.0017563	1.78363e-05
1.81485	0.00186508	1.8348e-05
1.81848	0.00197089	1.88051e-05
1.82212	0.00208979	1.93344e-05
1.82577	0.00217935	1.96681e-05
1.82942	0.00234184	2.03139e-05
1.83308	0.00251764	2.10271e-05
1.83675	0.00279374	2.2092e-05
1.84043	0.00310002	2.3227e-05
1.84412	0.00344376	2.4411e-05
1.84781	0.00402392	2.63268e-05
1.85151	0.00461027	2.81076e-05
1.85521	0.00550657	3.06204e-05
1.85893	0.00680145	3.4011e-05
1.86265	0.00858213	3.80931e-05
1.86638	0.011296	4.35465e-05
1.87012	0.0143112	4.89221e-05
1.87386	0.0160083	5.164e-05
1.87761	0.0155121	5.07059e-05
1.88137	0.0116481	4.38823e-05
1.88514	0.00635928	3.23951e-05
1.88891	0.00384022	2.50875e-05
1.89269	0.00306407	2.23532e-05
1.89648	0.00267181	2.08057e-05
1.90028	0.00237711	1.95953e-05
1.90408	0.00211106	1.84272e-05
1.90789	0.00186252	1.7266e-05
1.91171	0.00169091	1.642e-05
1.91554	0.00158625	1.58615e-05
1.91938	0.00151807	1.55127e-05
1.92322	0.00151097	1.54479e-05
1.92707	0.00152616	1.54704e-05
1.93093	0.00153702	1.55158e-05
1.93479	0.00149441	1.52505e-05
1.93867	0.00149863	1.52358e-05
1.94255	0.00153242	1.53785e-05
1.94644	0.00152771	1.53329e-05
1.95033	0.0015065	1.51822e-05
1.95424	0.00150692	1.51524e-05
1.95815	0.00152549	1.5187e-05
1.96207	0.00152317	1.51434e-05
1.966	0.00150831	1.5022e-05
1.96993	0.00148056	1.48499e-05
1.97388	0.00151521	1.49877e-05
1.97783	0.00152318	1.49928e-05
1.98179	0.00152476	1.49777e-05
1.98576	0.00152227	1.49146e-05
1.98973	0.00153353	1.49067e-05
1.99372	0.00156153	1.50297e-05
1.99771	0.0015602	1.4973e-05
2.00171	0.00157697	1.50103e-05
2.00571	0.00158209	1.50321e-05
2.00973	0.00154384	1.48149e-05
2.01375	0.00152208	1.4668e-05
2.01778	0.00150397	1.45548e-05
2.02182	0.00153234	1.46483e-05
2.02587	0.00157247	1.48066e-05
2.02993	0.00153029	1.45815e-05
2.03399	0.00155579	1.46708e-05
2.03806	0.00156941	1.46897e-05
2.04214	0.0015837	1.47354e-05
2.04623	0.00157391	1.46495e-05
2.05033	0.00156623	1.45967e-05
2.05443	0.00152569	1.438e-05
2.05855	0.00150137	1.42248e-05
2.06267	0.00148018	1.40877e-05
2.0668	0.00145476	1.39347e-05
2.07094	0.00143317	1.38145e-05
2.07508	0.00142487	1.37415e-05
2.07924	0.00145343	1.38539e-05
2.0834	0.00141722	1.36484e-05
2.08757	0.00141062	1.35631e-05
2.09175	0.00140949	1.35577e-05
2.09594	0.00139734	1.34572e-05
2.10013	0.00141017	1.35081e-05
2.10434	0.00140785	1.34503e-05
2.10855	0.00140738	1.34315e-05
2.11277	0.00141887	1.3435e-05
2.117	0.00140725	1.33773e-05
2.12124	0.00142692	1.34311e-05
2.12549	0.00141048	1.33369e-05
2.12974	0.00143615	1.34261e-05
2.134	0.00146019	1.35e-05
2.13828	0.00145672	1.3494e-05
2.14256	0.00149006	1.35819e-05
2.14685	0.00147564	1.34988e-05
2.15114	0.00151752	1.36826e-05
2.15545	0.00150782	1.35968e-05
2.15977	0.00155518	1.37993e-05
2.16409	0.00160286	1.39825e-05
2.16842	0.00162278	1.40182e-05
2.17276	0.00163286	1.40526e-05
2.17711	0.00164747	1.4079e-05
2.18147	0.00164039	1.40393e-05
2.18584	0.00167876	1.41772e-05
2.19022	0.00171763	1.43203e-05
2.1946	0.0017453	1.4412e-05
2.19899	0.00180066	1.46136e-05
2.2034	0.00174304	1.43385e-05
2.20781	0.00171865	1.42134e-05
2.21223	0.00170741	1.41329e-05
2.21666	0.00168794	1.40272e-05
2.22109	0.00175108	1.42574e-05
2.22554	0.00179571	1.44092e-05
2.23	0.0018724	1.46875e-05
2.23446	0.00194926	1.49605e-05
2.23893	0.00205515	1.53226e-05
2.24342	0.00211684	1.55284e-05
2.24791	0.00224924	1.59877e-05
2.25241	0.00244328	1.66195e-05
2.25692	0.00258912	1.70591e-05
2.26144	0.00280859	1.77322e-05
2.26596	0.00306952	1.85146e-05
2.2705	0.00347138	1.96614e-05
2.27505	0.00397181	2.09416e-05
2.2796	0.00470165	2.27676e-05
2.28416	0.00585699	2.53864e-05
2.28874	0.00727999	2.82594e-05
2.29332	0.00833395	3.01459e-05
2.29791	0.00849053	3.04262e-05
2.30251	0.00716552	2.79133e-05
2.30712	0.00454714	2.22531e-05
2.31174	0.00277329	1.73087e-05
2.31637	0.0022641	1.56161e-05
2.321	0.00209107	1.49825e-05
2.32565	0.00195734	1.44655e-05
2.33031	0.00183461	1.39999e-05
2.33497	0.00173001	1.35591e-05
2.33965	0.00163916	1.31737e-05
2.34433	0.00159751	1.29876e-05
2.34902	0.00157978	1.28756e-05
2.35373	0.00154304	1.26921e-05
2.35844	0.00155192	1.27155e-05
2.36316	0.00154919	1.26778e-05
2.36789	0.00156347	1.27098e-05
2.37263	0.00154775	1.26244e-05
2.37738	0.00151998	1.24755e-05
2.38214	0.00153471	1.25172e-05
2.38691	0.00154946	1.25538e-05
2.39169	0.0015601	1.2594e-05
2.39648	0.00156956	1.26019e-05
2.40128	0.00158281	1.26174e-05
2.40608	0.00161231	1.27117e-05
2.4109	0.00159849	1.26389e-05
2.41573	0.00160659	1.26612e-05
2.42056	0.00166259	1.28584e-05
2.42541	0.00167827	1.28937e-05
2.43026	0.00168886	1.29089e-05
2.43513	0.00167999	1.28402e-05
2.44001	0.00173182	1.30263e-05
2.44489	0.00170165	1.28965e-05
2.44979	0.00168906	1.28199e-05
2.45469	0.00169064	1.28235e-05
2.4596	0.00167272	1.27418e-05
2.46453	0.0016706	1.27219e-05
2.46946	0.00169356	1.27712e-05
2.47441	0.00168741	1.27438e-05
2.47936	0.00169713	1.27508e-05
2.48432	0.00170114	1.27478e-05
2.4893	0.00172544	1.28363e-05
2.49428	0.00176883	1.29688e-05
2.49927	0.00176989	1.29586e-05
2.50428	0.00176847	1.29288e-05
2.50929	0.00180174	1.30557e-05
2.51431	0.00184486	1.31805e-05
2.51935	0.00187373	1.3302e-05
2.52439	0.00187987	1.32764e-05
2.52945	0.00194513	1.34953e-05
2.53451	0.00198219	1.36075e-05
2.53958	0.00204785	1.38302e-05
2.54467	0.00210295	1.39932e-05
2.54976	0.00217078	1.4205e-05
2.55487	0.00222426	1.43307e-05
2.55998	0.00227346	1.45147e-05
2.56511	0.00234148	1.46744e-05
2.57024	0.00239916	1.48605e-05
2.57539	0.00248994	1.51265e-05
2.58054	0.00257877	1.53766e-05
2.58571	0.00269209	1.56746e-05
2.59089	0.00280989	1.59957e-05
2.59607	0.00300434	1.65284e-05
2.60127	0.00319893	1.70358e-05
2.60648	0.00342412	1.75673e-05
2.6117	0.00373583	1.83595e-05
2.61693	0.00408808	1.91694e-05
2.62217	0.00443263	1.99093e-05
2.62741	0.00487244	2.08469e-05
2.63267	0.00534013	2.17864e-05
2.63795	0.00601384	2.31002e-05
2.64323	0.00700767	2.48757e-05
2.64852	0.00861022	2.74869e-05
2.65382	0.0102971	2.99631e-05
2.65913	0.0113394	3.13597e-05
2.66446	0.0115694	3.16807e-05
2.66979	0.0102807	2.99752e-05
2.67514	0.00903217	2.83992e-05
2.68049	0.00988574	2.98372e-05
2.68586	0.0115147	3.22461e-05
2.69124	0.0134544	3.49086e-05
2.69662	0.0162635	3.84536e-05
2.70202	0.0191768	4.16596e-05
2.70743	0.0211393	4.35842e-05
2.71285	0.0206755	4.2974e-05
2.71828	0.0183702	4.05504e-05
2.72372	0.0154624	3.75048e-05
2.72918	0.0106887	3.17276e-05
2.73464	0.00559216	2.32334e-05
2.74012	0.00308058	1.7081e-05
2.7456	0.00256226	1.53979e-05
2.7511	0.00254474	1.53255e-05
2.75661	0.00254285	1.53582e-05
2.76213	0.00253132	1.53257e-05
2.76765	0.00249845	1.52335e-05
2.7732	0.00237318	1.48377e-05
2.77875	0.0023411	1.4738e-05
2.78431	0.0023494	1.47916e-05
2.78988	0.00233941	1.47622e-05
2.79547	0.00235465	1.48139e-05
2.80107	0.00240102	1.49541e-05
2.80667	0.00245641	1.51381e-05
2.81229	0.00244604	1.50934e-05
2.81792	0.00252716	1.53521e-05
2.82357	0.00259791	1.55515e-05
2.82922	0.00266907	1.57438e-05
2.83488	0.00267952	1.58074e-05
2.84056	0.00272225	1.59383e-05
2.84624	0.00268886	1.58293e-05
2.85194	0.00267791	1.58095e-05
2.85765	0.00270514	1.58622e-05
2.86337	0.0027705	1.60448e-05
2.86911	0.00279674	1.61303e-05
2.87485	0.0028592	1.63052e-05
2.88061	0.0029052	1.64351e-05
2.88637	0.00299844	1.66973e-05
2.89215	0.00308562	1.69448e-05
2.89794	0.00316755	1.72054e-05
2.90374	0.00329496	1.75437e-05
2.90956	0.00350278	1.80807e-05
2.91538	0.0037226	1.86754e-05
2.92122	0.00391931	1.91751e-05
2.92707	0.0041855	1.98426e-05
2.93293	0.00449378	2.05402e-05
2.9388	0.00500296	2.17297e-05
2.94468	0.0057694	2.33482e-05
2.95058	0.00697524	2.56489e-05
2.95648	0.00839094	2.81968e-05
2.9624	0.00927778	2.9679e-05
2.96833	0.00914681	2.94652e-05
2.97428	0.0074399	2.65856e-05
2.98023	0.0050618	2.19244e-05
2.9862	0.00391973	1.92711e-05
2.99217	0.00362584	1.84867e-05
2.99816	0.00360086	1.83912e-05
3.00417	0.00357475	1.83195e-05
3.01018	0.00354798	1.82435e-05
3.01621	0.00359456	1.83225e-05
3.02225	0.00368348	1.85003e-05
3.0283	0.00384302	1.88418e-05
3.03436	0.00405435	1.9336e-05
3.04043	0.00432684	1.99152e-05
3.04652	0.00460384	2.04913e-05
3.05262	0.00505923	2.14392e-05
3.05873	0.0057694	2.27987e-05
3.06486	0.00658541	2.42752e-05
3.07099	0.00716522	2.52477e-05
3.07714	0.00744262	2.56492e-05
3.0833	0.00719746	2.51969e-05
3.08947	0.00704599	2.49435e-05
3.09566	0.00762302	2.59266e-05
3.10186	0.00855023	2.73978e-05
3.10807	0.00988614	2.93896e-05
3.11429	0.011431	3.15102e-05
3.12052	0.0134382	3.4027e-05
3.12677	0.0151961	3.60503e-05
3.13303	0.0159673	3.69549e-05
3.1393	0.0157202	3.66599e-05
3.14559	0.013064	3.36934e-05
3.15188	0.00801905	2.66611e-05
3.15819	0.00429397	1.96175e-05
3.16452	0.00274622	1.54794e-05
3.17085	0.00244904	1.45625e-05
3.1772	0.0024064	1.43922e-05
3.18356	0.00241516	1.44194e-05
3.18993	0.00241092	1.43799e-05
3.19632	0.00239724	1.43248e-05
3.20272	0.00242994	1.43986e-05
3.20913	0.00243663	1.44356e-05
3.21556	0.00252924	1.46623e-05
3.22199	0.0025947	1.4852e-05
3.22844	0.00270747	1.51512e-05
3.23491	0.00291489	1.57077e-05
3.24138	0.00313541	1.62643e-05
3.24787	0.00320881	1.64576e-05
3.25438	0.00310982	1.61756e-05
3.26089	0.00276206	1.5246e-05
3.26742	0.00242313	1.42403e-05
3.27396	0.00230176	1.38945e-05
3.28051	0.00227258	1.37742e-05
3.28708	0.00222997	1.36384e-05
3.29366	0.0022229	1.35966e-05
3.30026	0.00219925	1.34982e-05
3.30686	0.00218244	1.34479e-05
3.31348	0.00216967	1.33993e-05
3.32012	0.00217195	1.33721e-05
3.32677	0.00217936	1.33983e-05
3.33343	0.00209655	1.31413e-05
3.3401	0.00210888	1.31589e-05
3.34679	0.0021002	1.30818e-05
3.35349	0.00207779	1.30463e-05
3.3602	0.0020709	1.29978e-05
3.36693	0.00206312	1.2973e-05
3.37367	0.00204639	1.29083e-05
3.38042	0.00205767	1.29109e-05
3.38719	0.00204875	1.28719e-05
3.39397	0.00206212	1.29053e-05
3.40077	0.00205196	1.28725e-05
3.40757	0.00205907	1.28643e-05
3.4144	0.0020507	1.28428e-05
3.42123	0.00208711	1.29496e-05
3.42808	0.0020822	1.2918e-05
3.43494	0.00208761	1.29376e-05
3.44182	0.00209497	1.294e-05
3.44871	0.00207191	1.28564e-05
3.45561	0.00209926	1.29288e-05
3.46253	0.00209594	1.29068e-05
3.46947	0.00211472	1.29658e-05
3.47641	0.00210085	1.29147e-05
3.48337	0.00210562	1.29209e-05
3.49034	0.0021111	1.29333e-05
3.49733	0.00212617	1.29582e-05
3.50433	0.00210977	1.29038e-05
3.51135	0.00213449	1.29741e-05
3.51838	0.00212346	1.2936e-05
3.52542	0.00212227	1.29096e-05
3.53248	0.00211082	1.28731e-05
3.53955	0.00211168	1.2836e-05
3.54664	0.00213142	1.29173e-05
3.55374	0.00212975	1.28781e-05
3.56085	0.00213251	1.28896e-05
3.56798	0.00215522	1.29554e-05
3.57513	0.00211868	1.28345e-05
3.58228	0.0021129	1.27896e-05
3.58946	0.0021064	1.27596e-05
3.59664	0.00210116	1.27345e-05
3.60384	0.00210194	1.27323e-05
3.61106	0.00210583	1.27316e-05
3.61829	0.00213558	1.28232e-05
3.62553	0.00209514	1.26686e-05
3.63279	0.00208037	1.26468e-05
3.64006	0.00210377	1.26789e-05
3.64735	0.00210007	1.26734e-05
3.65465	0.00210381	1.26646e-05
3.66197	0.00208058	1.2585e-05
3.6693	0.00209288	1.26118e-05
3.67664	0.00206845	1.25511e-05
3.684	0.00207254	1.25317e-05
3.69138	0.00204913	1.24533e-05
3.69877	0.00206963	1.25181e-05
3.70618	0.00205312	1.24518e-05
3.7136	0.00206256	1.24875e-05
3.72103	0.00206395	1.24559e-05
3.72848	0.00207016	1.24727e-05
3.73594	0.00209647	1.25614e-05
3.74342	0.00210256	1.25428e-05
3.75092	0.00208705	1.25192e-05
3.75843	0.00206865	1.24217e-05
3.76595	0.00205043	1.24056e-05
3.77349	0.00203041	1.22888e-05
3.78105	0.00198578	1.21859e-05
3.78861	0.00201544	1.2234e-05
3.7962	0.00201525	1.22633e-05
3.8038	0.00204725	1.23302e-05
3.81141	0.00202898	1.22856e-05
3.81905	0.00204058	1.23257e-05
3.82669	0.00206635	1.23797e-05
3.83435	0.00203598	1.22896e-05
3.84203	0.00207381	1.23604e-05
3.84972	0.00209926	1.24697e-05
3.85743	0.00207316	1.23673e-05
3.86515	0.00207884	1.23736e-05
3.87289	0.00207204	1.23387e-05
3.88064	0.00204977	1.22735e-05
3.88841	0.00207184	1.23416e-05
3.8962	0.00208238	1.23682e-05
3.904	0.00211929	1.24878e-05
3.91181	0.00213489	1.25072e-05
3.91964	0.00215539	1.25613e-05
3.92749	0.00218436	1.2657e-05
3.93535	0.00223094	1.28034e-05
3.94323	0.00228838	1.2956e-05
3.95113	0.00241822	1.33299e-05
3.95904	0.00260375	1.38245e-05
3.96696	0.00287279	1.45245e-05
3.9749	0.00305767	1.49709e-05
3.98286	0.0030545	1.49812e-05
3.99083	0.0027866	1.43131e-05
3.99882	0.00243853	1.33835e-05
4.00683	0.00231208	1.30428e-05
4.01485	0.00224937	1.28486e-05
4.02289	0.00224078	1.28334e-05
4.03094	0.00221969	1.279e-05
4.03901	0.00223921	1.28298e-05
4.0471	0.00226103	1.28922e-05
4.0552	0.00229689	1.29967e-05
4.06332	0.00232992	1.30893e-05
4.07146	0.00237709	1.32322e-05
4.07961	0.00241547	1.33529e-05
4.08777	0.0024551	1.34625e-05
4.09596	0.00246906	1.35129e-05
4.10416	0.00256836	1.38088e-05
4.11237	0.00264628	1.40171e-05
4.12061	0.00271701	1.42175e-05
4.12886	0.00284498	1.45996e-05
4.13712	0.00298554	1.49339e-05
4.1454	0.00314137	1.53315e-05
4.1537	0.00336496	1.59153e-05
4.16202	0.00381368	1.69888e-05
4.17035	0.00468905	1.88484e-05
4.1787	0.00605507	2.1449e-05
4.18707	0.00707067	2.32117e-05
4.19545	0.00741965	2.38561e-05
4.20385	0.00658447	2.24876e-05
4.21226	0.00466844	1.8944e-05
4.2207	0.00343081	1.62588e-05
4.22915	0.00314167	1.55071e-05
4.23761	0.00305518	1.5309e-05
4.2461	0.00303745	1.52832e-05
4.2546	0.00304889	1.52937e-05
4.26312	0.00304503	1.52898e-05
4.27165	0.00305992	1.53336e-05
4.2802	0.0031512	1.55404e-05
4.28877	0.0032278	1.57087e-05
4.29736	0.00336431	1.60766e-05
4.30596	0.00350071	1.6348e-05
4.31458	0.00368408	1.6768e-05
4.32322	0.00393497	1.7312e-05
4.33188	0.00422595	1.79577e-05
4.34055	0.00459943	1.8682e-05
4.34924	0.00497892	1.94243e-05
4.35794	0.00547588	2.03582e-05
4.36667	0.00634629	2.19104e-05
4.37541	0.00746612	2.36923e-05
4.38417	0.00901657	2.6055e-05
4.39295	0.0114249	2.92066e-05
4.40174	0.0136838	3.18529e-05
4.41055	0.0155021	3.39489e-05
4.41938	0.0160603	3.45121e-05
4.42823	0.0138031	3.21887e-05
4.4371	0.0101695	2.78533e-05
4.44598	0.00817552	2.53074e-05
4.45488	0.00623195	2.24074e-05
4.4638	0.00430262	1.87868e-05
4.47274	0.00319286	1.61366e-05
4.48169	0.00265685	1.46429e-05
4.49066	0.0025915	1.44146e-05
4.49965	0.00258773	1.43985e-05
4.50866	0.00262909	1.45113e-05
4.51769	0.00265892	1.46023e-05
4.52673	0.00271993	1.47865e-05
4.5358	0.00279473	1.49823e-05
4.54488	0.00285344	1.51418e-05
4.55398	0.00297679	1.55159e-05
4.56309	0.00332974	1.63878e-05
4.57223	0.00402113	1.80097e-05
4.58138	0.00490807	2.0001e-05
4.59055	0.00544901	2.10678e-05
4.59974	0.00544248	2.11006e-05
4.60895	0.00452417	1.93093e-05
4.61818	0.00336152	1.66388e-05
4.62742	0.00288873	1.54551e-05
4.63669	0.00273321	1.50212e-05
4.64597	0.00268618	1.49472e-05
4.65527	0.00267001	1.49277e-05
4.66459	0.0026586	1.49478e-05
4.67393	0.00262557	1.48382e-05
4.68329	0.00264815	1.49187e-05
4.69266	0.00266401	1.50089e-05
4.70206	0.00270319	1.51684e-05
4.71147	0.00278475	1.54281e-05
4.7209	0.00289461	1.5766e-05
4.73036	0.00302016	1.61368e-05
4.73983	0.00328477	1.68673e-05
4.74932	0.00380119	1.81828e-05
4.75882	0.00476387	2.03967e-05
4.76835	0.00614389	2.32251e-05
4.7779	0.0070423	2.49509e-05
4.78746	0.00720609	2.53523e-05
4.79705	0.00585883	2.29744e-05
4.80665	0.00399171	1.90673e-05
4.81627	0.00314537	1.69484e-05
4.82592	0.00289999	1.63108e-05
4.83558	0.00285368	1.62451e-05
4.84526	0.00280502	1.6183e-05
4.85496	0.00279758	1.62212e-05
4.86468	0.00276244	1.61808e-05
4.87442	0.00278941	1.63505e-05
4.88418	0.00277557	1.63718e-05
4.89395	0.00285067	1.66665e-05
4.90375	0.00292928	1.69999e-05
4.91357	0.00299991	1.72584e-05
4.92341	0.00318725	1.79006e-05
4.93326	0.00344869	1.87071e-05
4.94314	0.00391421	1.99791e-05
4.95304	0.00440464	2.12847e-05
4.96295	0.0047235	2.21633e-05
4.97289	0.00460902	2.20399e-05
4.98284	0.004005	2.06198e-05
4.99282	0.00355195	1.95448e-05
5.00281	0.00350678	1.9478e-05
5.01283	0.00354883	1.96761e-05
5.02287	0.00360352	1.99461e-05
5.03292	0.00364476	2.01348e-05
5.043	0.003719	2.04e-05
5.05309	0.00386046	2.08904e-05
5.06321	0.00413527	2.1715e-05
5.07335	0.00458825	2.28771e-05
5.0835	0.00527436	2.46433e-05
5.09368	0.00581408	2.58775e-05
5.10388	0.00623591	2.69082e-05
5.1141	0.00604706	2.66165e-05
5.12433	0.00606259	2.71238e-05
5.13459	0.00690991	2.90709e-05
5.14487	0.0081587	3.17743e-05
5.15517	0.0105521	3.63106e-05
5.16549	0.0141402	4.24304e-05
5.17583	0.0178764	4.78535e-05
5.1862	0.0199803	5.06887e-05
5.19658	0.0184398	4.90711e-05
5.20698	0.0168526	4.72219e-05
5.21741	0.0157629	4.6359e-05
5.22785	0.0113041	4.05308e-05
5.23832	0.0059432	2.97196e-05
5.24881	0.00336611	2.18852e-05
5.25931	0.00278007	1.97975e-05
5.26984	0.00275334	1.97154e-05
5.28039	0.00279436	1.99756e-05
5.29096	0.00287378	2.04246e-05
5.30156	0.00303777	2.09482e-05
5.31217	0.00331696	2.20241e-05
5.32281	0.00359329	2.29193e-05
5.33346	0.00364258	2.31061e-05
5.34414	0.00324027	2.2085e-05
5.35484	0.00305229	2.1756e-05
5.36556	0.00316479	2.22994e-05
5.3763	0.00335528	2.3112e-05
5.38706	0.0035496	2.39344e-05
5.39785	0.00402248	2.57216e-05
5.40866	0.00481351	2.81554e-05
5.41948	0.00537115	3.0048e-05
5.43033	0.00530155	2.95778e-05
5.44121	0.00530672	2.98034e-05
5.4521	0.00554485	3.09101e-05
5.46301	0.00529028	3.07645e-05
5.47395	0.00473656	2.93306e-05
5.48491	0.00415467	2.74248e-05
5.49589	0.00323378	2.43279e-05
5.50689	0.00282614	2.29275e-05
5.51792	0.00268712	2.23898e-05
5.52896	0.00267494	2.24738e-05
5.54003	0.00266514	2.26197e-05
5.55112	0.00264674	2.25724e-05
5.56224	0.00263841	2.27213e-05
5.57337	0.00270015	2.31385e-05
5.58453	0.00276794	2.35148e-05
5.59571	0.00291555	2.42684e-05
5.60691	0.00323994	2.56958e-05
5.61814	0.00373364	2.77869e-05
5.62939	0.00431243	3.00381e-05
5.64066	0.00443488	3.06145e-05
5.65195	0.00365926	2.80592e-05
5.66326	0.00297912	2.55127e-05
5.6746	0.00282801	2.48523e-05
5.68596	0.00276087	2.47281e-05
5.69735	0.00274593	2.4795e-05
5.70875	0.0026915	2.47409e-05
5.72018	0.00266056	2.45785e-05
5.73163	0.00267422	2.48238e-05
5.74311	0.00264687	2.48604e-05
5.75461	0.00272573	2.52862e-05
5.76613	0.00285739	2.60296e-05
5.77767	0.00294913	2.66263e-05
5.78924	0.0031192	2.75643e-05
5.80083	0.00304972	2.7338e-05
5.81244	0.00285032	2.66233e-05
5.82408	0.00277123	2.63439e-05
5.83574	0.00272752	2.6212e-05
5.84742	0.00277201	2.65885e-05
5.85913	0.00276197	2.67187e-05
5.87086	0.00271003	2.66153e-05
5.88261	0.00267887	2.65574e-05
5.89439	0.00276058	2.70813e-05
5.90619	0.00277588	2.73683e-05
5.91801	0.00278812	2.75061e-05
5.92986	0.00284451	2.78533e-05
5.94173	0.00290325	2.83471e-05
5.95363	0.00287894	2.82527e-05
5.96555	0.00276756	2.78535e-05
5.97749	0.00277724	2.80483e-05
5.98946	0.00277654	2.81447e-05
6.00145	0.00277178	2.818e-05
6.01346	0.00276751	2.82604e-05
6.0255	0.00284933	2.8907e-05
6.03756	0.00291228	2.931e-05
6.04965	0.00312485	3.05823e-05
6.06176	0.00340627	3.20307e-05
6.0739	0.00400875	3.48565e-05
6.08606	0.0046096	3.76072e-05
6.09824	0.00447224	3.7209e-05
6.11045	0.00352937	3.31528e-05
6.12268	0.0031423	3.13499e-05
6.13494	0.00304471	3.09598e-05
6.14722	0.00320769	3.18329e-05
6.15953	0.00339165	3.27e-05
6.17186	0.00307216	3.12831e-05
6.18422	0.00295847	3.09819e-05
6.1966	0.00299662	3.12215e-05
6.209	0.00306148	3.17536e-05
6.22144	0.00316408	3.22925e-05
6.23389	0.00337252	3.34697e-05
6.24637	0.00383435	3.57381e-05
6.25888	0.00414521	3.71129e-05
6.27141	0.00439035	3.82213e-05
6.28396	0.00503382	4.08753e-05
6.29654	0.00494808	4.118e-05
6.30915	0.00389282	3.70793e-05
6.32178	0.00311738	3.33853e-05
6.33443	0.0027975	3.15185e-05
6.34712	0.0027073	3.10749e-05
6.35982	0.00271466	3.13509e-05
6.37256	0.00274844	3.15499e-05
6.38531	0.00267185	3.14293e-05
6.3981	0.00272251	3.17339e-05
6.41091	0.0027371	3.19062e-05
6.42374	0.00282037	3.26568e-05
6.4366	0.00284626	3.28651e-05
6.44949	0.0028736	3.30915e-05
6.4624	0.00301646	3.4089e-05
6.47534	0.00314899	3.50137e-05
6.4883	0.003556	3.71533e-05
6.50129	0.00424984	4.08954e-05
6.51431	0.00470769	4.32342e-05
6.52735	0.00401389	4.02014e-05
6.54042	0.00333068	3.67237e-05
6.55351	0.00320271	3.62008e-05
6.56663	0.00314985	3.58508e-05
6.57978	0.00321457	3.64369e-05
6.59295	0.0032251	3.66909e-05
6.60615	0.00341733	3.77742e-05
6.61937	0.00360024	3.89711e-05
6.63262	0.00391169	4.08362e-05
6.6459	0.0043024	4.2831e-05
6.65921	0.00416983	4.23648e-05
6.67254	0.00390024	4.13514e-05
6.6859	0.00399944	4.19343e-05
6.69928	0.00442643	4.40644e-05
6.7127	0.00481818	4.61119e-05
6.72613	0.00454153	4.49532e-05
6.7396	0.00506575	4.77337e-05
6.75309	0.00628618	5.35566e-05
6.76661	0.00837037	6.18965e-05
6.78016	0.009901	6.73893e-05
6.79373	0.00975041	6.7141e-05
6.80733	0.0117404	7.33402e-05
6.82096	0.0138203	8.01275e-05
6.83462	0.0116801	7.44293e-05
6.8483	0.010426	7.01726e-05
6.86201	0.0123117	7.7698e-05
6.87575	0.0111174	7.49346e-05
6.88951	0.00746544	6.11225e-05
6.90331	0.00657807	5.70059e-05
6.91713	0.00630343	5.59789e-05
6.93098	0.00534633	5.17993e-05
6.94485	0.00537217	5.22808e-05
6.95876	0.00536792	5.26684e-05
6.97269	0.00666051	5.92319e-05
6.98665	0.00930304	7.07381e-05
7.00063	0.0104353	7.51708e-05
7.01465	0.0086516	6.7798e-05
7.02869	0.00864305	6.7061e-05
7.04276	0.00956942	7.13367e-05
7.05686	0.00716845	6.28076e-05
7.07099	0.00458629	5.00772e-05
7.08515	0.0034304	4.31656e-05
7.09933	0.00327238	4.18454e-05
7.11354	0.00337469	4.27255e-05
7.12779	0.00384421	4.54009e-05
7.14206	0.00469004	5.04107e-05
7.15635	0.00566112	5.53768e-05
7.17068	0.00529001	5.38342e-05
7.18504	0.00368233	4.52749e-05
7.19942	0.00325376	4.22507e-05
7.21383	0.00314126	4.18235e-05
7.22828	0.00309812	4.17007e-05
7.24275	0.0030726	4.14065e-05
7.25725	0.003218	4.27732e-05
7.27178	0.00330441	4.32763e-05
7.28633	0.00336405	4.37005e-05
7.30092	0.00311855	4.24438e-05
7.31554	0.00305669	4.19511e-05
7.33018	0.00298479	4.14473e-05
7.34486	0.00300226	4.19429e-05
7.35956	0.0030453	4.23442e-05
7.3743	0.0030154	4.21586e-05
7.38906	0.00307523	4.30163e-05
7.40385	0.00307338	4.29532e-05
7.41868	0.00307887	4.29744e-05
7.43353	0.00317742	4.38627e-05
7.44841	0.00308628	4.34654e-05
7.46332	0.00317722	4.4163e-05
7.47826	0.00316076	4.40888e-05
7.49324	0.00323902	4.45376e-05
7.50824	0.0033515	4.57842e-05
7.52327	0.00378285	4.85682e-05
7.53833	0.00419615	5.11273e-05
7.55342	0.00408194	5.00903e-05
7.56854	0.00357697	4.7399e-05
7.5837	0.00369319	4.84907e-05
7.59888	0.00397285	5.01676e-05
7.61409	0.00428944	5.22161e-05
7.62933	0.00494845	5.5799e-05
7.64461	0.00617794	6.23691e-05
7.65991	0.0076457	6.91191e-05
7.67525	0.00783645	7.04099e-05
7.69061	0.00698503	6.66844e-05
7.70601	0.00761566	7.00394e-05
7.72144	0.00776024	7.23103e-05
7.7369	0.00621353	6.54303e-05
7.75239	0.00543201	6.06852e-05
7.76791	0.00454887	5.54597e-05
7.78346	0.00362128	4.95135e-05
7.79904	0.00333603	4.76348e-05
7.81465	0.00320426	4.69484e-05
7.8303	0.003288	4.76808e-05
7.84598	0.00355623	4.97506e-05
7.86168	0.00379067	5.14687e-05
7.87742	0.00371097	5.09856e-05
7.89319	0.00334522	4.87143e-05
7.90899	0.00326283	4.81506e-05
7.92483	0.00334477	4.88752e-05
7.94069	0.00348995	5.00405e-05
7.95659	0.00370166	5.16722e-05
7.97252	0.00413696	5.47958e-05
7.98848	0.00447245	5.70665e-05
8.00447	0.00464174	5.79261e-05
8.0205	0.00409126	5.45099e-05
8.03656	0.00386622	5.35945e-05
8.05265	0.00418641	5.57369e-05
8.06877	0.0042877	5.64567e-05
8.08492	0.00428837	5.6697e-05
8.10111	0.00478355	5.99171e-05
8.11733	0.00578932	6.61117e-05
8.13358	0.00651173	7.00943e-05
8.14986	0.00645577	6.967e-05
8.16618	0.00750409	7.47191e-05
8.18252	0.00907354	8.32254e-05
8.19891	0.00784475	7.79329e-05
8.21532	0.00513277	6.32596e-05
8.23177	0.00369389	5.32726e-05
8.24825	0.00332479	5.04907e-05
8.26476	0.0032089	4.94405e-05
8.28131	0.00322416	4.99241e-05
8.29789	0.00323188	4.99988e-05
8.3145	0.00326208	5.021e-05
8.33114	0.00320554	4.99463e-05
8.34782	0.00322347	5.02025e-05
8.36453	0.00325813	5.0686e-05
8.38128	0.00325764	5.05603e-05
8.39806	0.00330766	5.10124e-05
8.41487	0.00340306	5.18829e-05
8.43172	0.00338681	5.17096e-05
8.4486	0.00341275	5.21055e-05
8.46551	0.00350226	5.29926e-05
8.48246	0.0037739	5.52477e-05
8.49944	0.00441588	5.9539e-05
8.51646	0.00483871	6.25592e-05
8.53351	0.00434574	5.9553e-05
8.55059	0.00372673	5.49599e-05
8.56771	0.00345416	5.3296e-05
8.58486	0.00350762	5.36515e-05
8.60205	0.00397778	5.70971e-05
8.61927	0.00411395	5.82299e-05
8.63653	0.00382419	5.62096e-05
8.65382	0.00352108	5.40696e-05
8.67114	0.0034851	5.39952e-05
8.6885	0.00346443	5.3757e-05
8.7059	0.00365745	5.54729e-05
8.72333	0.00360283	5.51825e-05
8.74079	0.0036036	5.53751e-05
8.75829	0.00362922	5.5416e-05
8.77582	0.00383855	5.71243e-05
8.79339	0.00419415	6.00376e-05
8.811	0.00447838	6.19373e-05
8.82864	0.00497348	6.5125e-05
8.84631	0.00540646	6.79916e-05
8.86402	0.00530138	6.75985e-05
8.88177	0.004586	6.31696e-05
8.89955	0.00453852	6.311e-05
8.91737	0.00459894	6.43009e-05
8.93522	0.00431786	6.24425e-05
8.95311	0.00394184	5.966e-05
8.97103	0.0038109	5.88915e-05
8.98899	0.00412635	6.12852e-05
9.00699	0.00454666	6.42942e-05
9.02502	0.00454486	6.43269e-05
9.04309	0.00426671	6.27177e-05
9.06119	0.00392836	6.02294e-05
9.07933	0.00397126	6.05204e-05
9.09751	0.00421169	6.27215e-05
9.11572	0.00444703	6.41684e-05
9.13397	0.00423362	6.28337e-05
9.15226	0.00430432	6.37606e-05
9.17058	0.00483139	6.73542e-05
9.18894	0.00512741	6.94715e-05
9.20734	0.0055446	7.21901e-05
9.22577	0.00660551	7.8893e-05
9.24424	0.0088544	9.12426e-05
9.26275	0.00980852	9.5984e-05
9.28129	0.00826034	8.85949e-05
9.29987	0.00824207	8.83321e-05
9.31849	0.00920042	9.43773e-05
9.33715	0.00767252	8.69755e-05
9.35584	0.00650149	7.99526e-05
9.37457	0.00751146	8.57677e-05
9.39334	0.00920413	9.54152e-05
9.41214	0.00842618	9.11642e-05
9.43099	0.00713681	8.35364e-05
9.44987	0.00706184	8.32701e-05
9.46879	0.00622098	7.88743e-05
9.48774	0.00540201	7.35463e-05
9.50674	0.00500807	7.05404e-05
9.52577	0.00425595	6.51792e-05
9.54484	0.00389309	6.24478e-05
9.56395	0.00379907	6.16105e-05
9.5831	0.00394448	6.32419e-05
9.60228	0.00386575	6.25011e-05
9.62151	0.00392042	6.31078e-05
9.64077	0.00401498	6.38042e-05
9.66007	0.00437264	6.67182e-05
9.67941	0.00499798	7.11805e-05
9.69879	0.00484664	7.01964e-05
9.7182	0.00421912	6.60186e-05
9.73766	0.00434688	6.66614e-05
9.75715	0.00435654	6.69559e-05
9.77669	0.00423338	6.60416e-05
9.79626	0.00419446	6.57289e-05
9.81587	0.00414863	6.54192e-05
9.83552	0.00413758	6.53392e-05
9.85522	0.00405832	6.47106e-05
9.87495	0.00438069	6.72185e-05
9.89471	0.00467243	6.9525e-05
9.91452	0.00468008	6.95123e-05
9.93437	0.00487929	7.09157e-05
9.95426	0.00565219	7.6587e-05
9.97419	0.00551855	7.61042e-05
