# Supplementary material for: Topological transitions among skyrmion- and hedgehog-lattice states in cubic chiral magnets
Source: Nat Commun. 2019 Mar 5;10:1059. doi: 10.1038/s41467-019-08985-6 (PMC6401095; doi:10.1038/s41467-019-08985-6)
Supplement: Supplementary file 2 — Source Data [file 41467_2019_8985_MOESM2_ESM.zip › supplementary figure 6/Fig.S6d/171205_x08_220K_Iq_BW_double-BW.dat]

1	0	-1
1.002	0	-1
1.00401	0	-1
1.00602	0	-1
1.00803	0	-1
1.01005	0	-1
1.01207	0	-1
1.0141	0	-1
1.01613	0	-1
1.01816	0	-1
1.0202	0	-1
1.02224	0	-1
1.02429	0	-1
1.02634	0	-1
1.0284	0	-1
1.03045	0	-1
1.03252	0	-1
1.03458	0	-1
1.03666	0	-1
1.03873	0	-1
1.04081	0	-1
1.04289	0	-1
1.04498	0	-1
1.04707	0	-1
1.04917	0	-1
1.05127	0	-1
1.05338	0	-1
1.05548	0	-1
1.0576	0	-1
1.05972	0	-1
1.06184	0	-1
1.06396	0	-1
1.06609	0	-1
1.06823	0	-1
1.07037	0	-1
1.07251	0	-1
1.07466	0	-1
1.07681	0	-1
1.07896	0	-1
1.08112	0	-1
1.08329	0	-1
1.08546	0	-1
1.08763	0	-1
1.08981	0	-1
1.09199	0	-1
1.09417	0	-1
1.09636	0	-1
1.09856	0	-1
1.10076	0	-1
1.10296	0	-1
1.10517	0	-1
1.10738	0	-1
1.1096	0	-1
1.11182	0	-1
1.11405	0	-1
1.11628	0	-1
1.11851	0	-1
1.12075	0	-1
1.123	0	-1
1.12524	0	-1
1.1275	0	-1
1.12975	0	-1
1.13202	0	-1
1.13428	0	-1
1.13655	0	-1
1.13883	0	-1
1.14111	0	-1
1.14339	0	-1
1.14568	0	-1
1.14798	0	-1
1.15027	0	-1
1.15258	0	-1
1.15488	0	-1
1.1572	0	-1
1.15951	0	-1
1.16183	0	-1
1.16416	0	-1
1.16649	0	-1
1.16883	0	-1
1.17117	0	-1
1.17351	0	-1
1.17586	0	-1
1.17821	0	-1
1.18057	0	-1
1.18294	0	-1
1.1853	0	-1
1.18768	0	-1
1.19006	0	-1
1.19244	0	-1
1.19483	0	-1
1.19722	0	-1
1.19961	0	-1
1.20202	0	-1
1.20442	0	-1
1.20683	0	-1
1.20925	0	-1
1.21167	0	-1
1.2141	0	-1
1.21653	0	-1
1.21896	0	-1
1.2214	0	-1
1.22385	0	-1
1.2263	0	-1
1.22875	0	-1
1.23121	0	-1
1.23368	0	-1
1.23615	0	-1
1.23862	0	-1
1.2411	0	-1
1.24359	0	-1
1.24608	0	-1
1.24857	0	-1
1.25107	0	-1
1.25358	0	-1
1.25609	0	-1
1.2586	0	-1
1.26112	0	-1
1.26364	0	-1
1.26617	0	-1
1.26871	0	-1
1.27125	0	-1
1.27379	0	-1
1.27634	0	-1
1.2789	0	-1
1.28146	0	-1
1.28403	0	-1
1.2866	0	-1
1.28917	0	-1
1.29175	0	-1
1.29434	0	-1
1.29693	0	-1
1.29953	0	-1
1.30213	0	-1
1.30474	0	-1
1.30735	0	-1
1.30996	0	-1
1.31259	0	-1
1.31521	0	-1
1.31785	0	-1
1.32049	0	-1
1.32313	0	-1
1.32578	0	-1
1.32843	0	-1
1.33109	0	-1
1.33376	0	-1
1.33643	0	-1
1.3391	0	-1
1.34178	0	-1
1.34447	0	-1
1.34716	0	-1
1.34986	0	-1
1.35256	0	-1
1.35527	0	-1
1.35798	0	-1
1.3607	0	-1
1.36343	0	-1
1.36615	0	-1
1.36889	0	-1
1.37163	0	-1
1.37438	0	-1
1.37713	0	-1
1.37988	0	-1
1.38265	0	-1
1.38542	0	-1
1.38819	0	-1
1.39097	0	-1
1.39375	0	-1
1.39654	0	-1
1.39934	0	-1
1.40214	0	-1
1.40495	0	-1
1.40776	0	-1
1.41058	0	-1
1.4134	0	-1
1.41623	0	-1
1.41907	0	-1
1.42191	0	-1
1.42476	0	-1
1.42761	0	-1
1.43047	0	-1
1.43333	0	-1
1.4362	0	-1
1.43907	0	-1
1.44196	0	-1
1.44484	0	-1
1.44773	0	-1
1.45063	0	-1
1.45354	0	-1
1.45645	0	-1
1.45936	0	-1
1.46228	0	-1
1.46521	0	-1
1.46815	0	-1
1.47108	0	-1
1.47403	0	-1
1.47698	0	-1
1.47994	0	-1
1.4829	0	-1
1.48587	0	-1
1.48884	0	-1
1.49182	0	-1
1.49481	0	-1
1.4978	0	-1
1.5008	0	-1
1.50381	0	-1
1.50682	0	-1
1.50983	0	-1
1.51286	0	-1
1.51589	0	-1
1.51892	0	-1
1.52196	0	-1
1.52501	0	-1
1.52806	0	-1
1.53112	0	-1
1.53419	0	-1
1.53726	0.000787339	0.000787339
1.54034	0.000489938	0.00021911
1.54342	0.000952433	0.000186899
1.54651	0.000949249	0.000131718
1.54961	0.00096476	0.000102324
1.55271	0.000929042	8.12222e-05
1.55582	0.00091815	6.75413e-05
1.55893	0.00104227	6.15742e-05
1.56205	0.000963358	5.15362e-05
1.56518	0.000982824	4.57635e-05
1.56831	0.000979431	4.07436e-05
1.57145	0.0011008	3.87428e-05
1.5746	0.0010503	3.41239e-05
1.57775	0.00119119	3.28263e-05
1.58091	0.00115308	2.95501e-05
1.58407	0.00117219	2.76103e-05
1.58725	0.00117747	2.59461e-05
1.59042	0.00119828	2.47422e-05
1.59361	0.0012013	2.34969e-05
1.5968	0.0012102	2.25358e-05
1.59999	0.00127975	2.22756e-05
1.6032	0.0012938	2.16044e-05
1.60641	0.001258	2.05953e-05
1.60962	0.00127926	2.01702e-05
1.61285	0.00130337	1.98066e-05
1.61607	0.00136598	1.97934e-05
1.61931	0.00136274	1.93357e-05
1.62255	0.00134544	1.88075e-05
1.6258	0.00141001	1.8935e-05
1.62906	0.00140506	1.8612e-05
1.63232	0.00140895	1.84671e-05
1.63558	0.00138351	1.82522e-05
1.63886	0.00141653	1.84057e-05
1.64214	0.00144988	1.85452e-05
1.64543	0.00146005	1.85555e-05
1.64872	0.00142553	1.83029e-05
1.65202	0.00142824	1.82278e-05
1.65533	0.00146795	1.84431e-05
1.65864	0.00144023	1.82095e-05
1.66196	0.00142978	1.81002e-05
1.66529	0.00142683	1.80338e-05
1.66863	0.00142025	1.79102e-05
1.67197	0.00145432	1.80963e-05
1.67531	0.00145547	1.80516e-05
1.67867	0.00147298	1.80901e-05
1.68203	0.00139859	1.76098e-05
1.6854	0.00152568	1.83394e-05
1.68877	0.00146354	1.78786e-05
1.69215	0.00150609	1.81242e-05
1.69554	0.00148107	1.78962e-05
1.69893	0.00150805	1.80384e-05
1.70233	0.00148668	1.78269e-05
1.70574	0.00150176	1.7908e-05
1.70916	0.00152646	1.79872e-05
1.71258	0.00155431	1.81091e-05
1.71601	0.00155002	1.804e-05
1.71944	0.00154137	1.79288e-05
1.72288	0.00155341	1.79663e-05
1.72633	0.0015746	1.80481e-05
1.72979	0.00156072	1.78813e-05
1.73325	0.00160634	1.81262e-05
1.73672	0.00164114	1.82512e-05
1.7402	0.00167707	1.84122e-05
1.74368	0.00170933	1.85472e-05
1.74717	0.00169957	1.84484e-05
1.75067	0.00168497	1.8293e-05
1.75418	0.00164541	1.80397e-05
1.75769	0.00158898	1.76888e-05
1.76121	0.00151326	1.72028e-05
1.76473	0.00150036	1.70829e-05
1.76827	0.00155572	1.73488e-05
1.77181	0.00155994	1.73422e-05
1.77535	0.00156107	1.72764e-05
1.77891	0.00157463	1.73212e-05
1.78247	0.00159434	1.73712e-05
1.78604	0.00156877	1.71904e-05
1.78961	0.00163292	1.7473e-05
1.7932	0.00164036	1.74622e-05
1.79679	0.00165624	1.75037e-05
1.80038	0.00168292	1.76035e-05
1.80399	0.00170783	1.76759e-05
1.8076	0.00178803	1.80462e-05
1.81122	0.001855	1.8332e-05
1.81485	0.00187846	1.83999e-05
1.81848	0.00197173	1.8815e-05
1.82212	0.00206669	1.92248e-05
1.82577	0.0021783	1.96752e-05
1.82942	0.00232521	2.02743e-05
1.83308	0.00248138	2.0904e-05
1.83675	0.00271853	2.18311e-05
1.84043	0.00300701	2.2909e-05
1.84412	0.00335505	2.4134e-05
1.84781	0.00375108	2.54657e-05
1.85151	0.00441252	2.7547e-05
1.85521	0.00518979	2.98041e-05
1.85893	0.0064076	3.3062e-05
1.86265	0.00815457	3.72131e-05
1.86638	0.0105982	4.22871e-05
1.87012	0.0124975	4.58553e-05
1.87386	0.0128426	4.63848e-05
1.87761	0.0111957	4.32355e-05
1.88137	0.00699355	3.41318e-05
1.88514	0.00398845	2.57286e-05
1.88891	0.00297857	2.21684e-05
1.89269	0.0026013	2.06747e-05
1.89648	0.00237037	1.96472e-05
1.90028	0.00211246	1.85529e-05
1.90408	0.00190557	1.75452e-05
1.90789	0.00176219	1.68395e-05
1.91171	0.00164252	1.62112e-05
1.91554	0.00162018	1.60579e-05
1.91938	0.00161592	1.60118e-05
1.92322	0.00157682	1.57553e-05
1.92707	0.0015956	1.58252e-05
1.93093	0.00160185	1.58157e-05
1.93479	0.001603	1.57771e-05
1.93867	0.00160284	1.57386e-05
1.94255	0.00159561	1.56571e-05
1.94644	0.00157385	1.55425e-05
1.95033	0.00159008	1.55439e-05
1.95424	0.0016258	1.56873e-05
1.95815	0.00162958	1.56668e-05
1.96207	0.00161383	1.55729e-05
1.966	0.00159865	1.5436e-05
1.96993	0.0015913	1.53721e-05
1.97388	0.00161708	1.54818e-05
1.97783	0.00162951	1.54965e-05
1.98179	0.00159267	1.52975e-05
1.98576	0.00162396	1.54066e-05
1.98973	0.0016407	1.54146e-05
1.99372	0.0016426	1.5428e-05
1.99771	0.00165652	1.54558e-05
2.00171	0.00164147	1.5353e-05
2.00571	0.0016499	1.53598e-05
2.00973	0.00164696	1.53249e-05
2.01375	0.0016011	1.50558e-05
2.01778	0.0015774	1.49266e-05
2.02182	0.00158384	1.49068e-05
2.02587	0.0015624	1.47767e-05
2.02993	0.00157063	1.47869e-05
2.03399	0.00155476	1.4679e-05
2.03806	0.00156372	1.46974e-05
2.04214	0.00155375	1.46101e-05
2.04623	0.001582	1.47213e-05
2.05033	0.00154416	1.45138e-05
2.05443	0.00154832	1.44941e-05
2.05855	0.00155069	1.44737e-05
2.06267	0.00153213	1.43641e-05
2.0668	0.00153228	1.432e-05
2.07094	0.00155456	1.44064e-05
2.07508	0.00152656	1.42333e-05
2.07924	0.00154519	1.42941e-05
2.0834	0.00155984	1.43401e-05
2.08757	0.00153039	1.41728e-05
2.09175	0.00152792	1.41422e-05
2.09594	0.00153965	1.41627e-05
2.10013	0.00155656	1.42261e-05
2.10434	0.00156211	1.42092e-05
2.10855	0.00155691	1.41706e-05
2.11277	0.00155162	1.4092e-05
2.117	0.00151495	1.39173e-05
2.12124	0.00151849	1.39038e-05
2.12549	0.00150949	1.38199e-05
2.12974	0.00154318	1.39614e-05
2.134	0.0015359	1.38893e-05
2.13828	0.00156609	1.40174e-05
2.14256	0.00157355	1.40082e-05
2.14685	0.00155785	1.39033e-05
2.15114	0.00156695	1.39316e-05
2.15545	0.00157635	1.39204e-05
2.15977	0.00160726	1.40413e-05
2.16409	0.0015875	1.39321e-05
2.16842	0.00163918	1.41004e-05
2.17276	0.00163749	1.40853e-05
2.17711	0.00164941	1.40784e-05
2.18147	0.0017011	1.42834e-05
2.18584	0.0017383	1.44015e-05
2.19022	0.00175272	1.44411e-05
2.1946	0.00182816	1.47147e-05
2.19899	0.00179053	1.45529e-05
2.2034	0.00177063	1.4428e-05
2.20781	0.00175247	1.43379e-05
2.21223	0.00176964	1.43729e-05
2.21666	0.00177734	1.43839e-05
2.22109	0.00179776	1.44251e-05
2.22554	0.00187209	1.47283e-05
2.23	0.00192172	1.48644e-05
2.23446	0.00198116	1.5079e-05
2.23893	0.00205644	1.53351e-05
2.24342	0.00213139	1.55858e-05
2.24791	0.00225487	1.60188e-05
2.25241	0.00240918	1.65289e-05
2.25692	0.00252912	1.68749e-05
2.26144	0.00272045	1.74601e-05
2.26596	0.00297558	1.82335e-05
2.2705	0.00333848	1.9298e-05
2.27505	0.00383053	2.06017e-05
2.2796	0.00455638	2.24299e-05
2.28416	0.00559931	2.48298e-05
2.28874	0.00663579	2.69894e-05
2.29332	0.00714532	2.79265e-05
2.29791	0.00668594	2.70083e-05
2.30251	0.00500083	2.33156e-05
2.30712	0.0030925	1.83238e-05
2.31174	0.002341	1.5874e-05
2.31637	0.00209588	1.50129e-05
2.321	0.00200531	1.46563e-05
2.32565	0.00188259	1.41763e-05
2.33031	0.00181594	1.38953e-05
2.33497	0.00174961	1.3621e-05
2.33965	0.00169171	1.33562e-05
2.34433	0.0016753	1.32857e-05
2.34902	0.00164389	1.31291e-05
2.35373	0.00167958	1.32438e-05
2.35844	0.00165296	1.311e-05
2.36316	0.0016344	1.30129e-05
2.36789	0.00165467	1.30804e-05
2.37263	0.00166026	1.30725e-05
2.37738	0.00163593	1.29469e-05
2.38214	0.00163071	1.28954e-05
2.38691	0.00163675	1.29307e-05
2.39169	0.00167377	1.30633e-05
2.39648	0.00165517	1.29525e-05
2.40128	0.00166164	1.29442e-05
2.40608	0.00168021	1.29939e-05
2.4109	0.00170567	1.30708e-05
2.41573	0.00172078	1.31307e-05
2.42056	0.00170977	1.30604e-05
2.42541	0.00174184	1.31513e-05
2.43026	0.00172837	1.30764e-05
2.43513	0.00173638	1.30709e-05
2.44001	0.00174753	1.31001e-05
2.44489	0.00178803	1.32147e-05
2.44979	0.00176013	1.3075e-05
2.45469	0.00176585	1.31014e-05
2.4596	0.00176395	1.307e-05
2.46453	0.00176393	1.30442e-05
2.46946	0.0017484	1.29527e-05
2.47441	0.00177327	1.30538e-05
2.47936	0.00178979	1.30727e-05
2.48432	0.00180109	1.31059e-05
2.4893	0.0018322	1.31985e-05
2.49428	0.00182856	1.31506e-05
2.49927	0.00186232	1.32629e-05
2.50428	0.00186972	1.3265e-05
2.50929	0.00189503	1.33389e-05
2.51431	0.00192063	1.33987e-05
2.51935	0.00194879	1.3515e-05
2.52439	0.00201221	1.36916e-05
2.52945	0.00203895	1.37842e-05
2.53451	0.00208669	1.3921e-05
2.53958	0.00212125	1.40156e-05
2.54467	0.00219446	1.42464e-05
2.54976	0.00227008	1.44945e-05
2.55487	0.00229577	1.45327e-05
2.55998	0.00235183	1.4725e-05
2.56511	0.00241257	1.48734e-05
2.57024	0.00247993	1.50717e-05
2.57539	0.00258796	1.53925e-05
2.58054	0.00265091	1.55593e-05
2.58571	0.00278812	1.59418e-05
2.59089	0.00292518	1.62952e-05
2.59607	0.00308801	1.67423e-05
2.60127	0.00326049	1.71661e-05
2.60648	0.00349061	1.77247e-05
2.6117	0.00375038	1.83678e-05
2.61693	0.00409213	1.91576e-05
2.62217	0.00447546	2.00037e-05
2.62741	0.00487429	2.08542e-05
2.63267	0.0053925	2.18966e-05
2.63795	0.00599356	2.30842e-05
2.64323	0.00699953	2.48823e-05
2.64852	0.00846734	2.72914e-05
2.65382	0.0100273	2.96141e-05
2.65913	0.0109964	3.09188e-05
2.66446	0.0114744	3.16077e-05
2.66979	0.0105081	3.03682e-05
2.67514	0.00968827	2.94723e-05
2.68049	0.0109635	3.14522e-05
2.68586	0.0132837	3.46875e-05
2.69124	0.0154366	3.74452e-05
2.69662	0.0171973	3.95694e-05
2.70202	0.0181099	4.0476e-05
2.70743	0.0174416	3.94864e-05
2.71285	0.0166924	3.84276e-05
2.71828	0.0167483	3.86537e-05
2.72372	0.0150678	3.70608e-05
2.72918	0.0106837	3.17792e-05
2.73464	0.00560456	2.33185e-05
2.74012	0.00308202	1.7129e-05
2.7456	0.00255842	1.54194e-05
2.7511	0.00248483	1.51872e-05
2.75661	0.00244308	1.5084e-05
2.76213	0.0024302	1.50474e-05
2.76765	0.00241971	1.50091e-05
2.7732	0.00244058	1.5079e-05
2.77875	0.0024069	1.49775e-05
2.78431	0.00241992	1.50333e-05
2.78988	0.00240677	1.49978e-05
2.79547	0.0024288	1.5079e-05
2.80107	0.00248571	1.52346e-05
2.80667	0.00250348	1.5286e-05
2.81229	0.00255345	1.54291e-05
2.81792	0.00259546	1.55708e-05
2.82357	0.00266283	1.57653e-05
2.82922	0.00270304	1.58463e-05
2.83488	0.00273485	1.59926e-05
2.84056	0.00272441	1.59631e-05
2.84624	0.0027128	1.59132e-05
2.85194	0.00267335	1.58039e-05
2.85765	0.00265852	1.57247e-05
2.86337	0.00271666	1.59108e-05
2.86911	0.00273866	1.59608e-05
2.87485	0.00280613	1.61632e-05
2.88061	0.00286205	1.63292e-05
2.88637	0.00291692	1.64732e-05
2.89215	0.00300867	1.67525e-05
2.89794	0.00312167	1.70966e-05
2.90374	0.0032333	1.73854e-05
2.90956	0.00337994	1.77471e-05
2.91538	0.0035369	1.81944e-05
2.92122	0.0036983	1.86093e-05
2.92707	0.00399546	1.93637e-05
2.93293	0.00430355	2.00768e-05
2.9388	0.00471018	2.10586e-05
2.94468	0.00548619	2.27357e-05
2.95058	0.00664111	2.4989e-05
2.95648	0.00761569	2.68187e-05
2.9624	0.00787561	2.72936e-05
2.96833	0.00718689	2.60754e-05
2.97428	0.00531441	2.24076e-05
2.98023	0.00394291	1.92862e-05
2.9862	0.00348493	1.81116e-05
2.99217	0.00341667	1.78997e-05
2.99816	0.00341974	1.78867e-05
3.00417	0.00344429	1.7937e-05
3.01018	0.00350541	1.80882e-05
3.01621	0.00351638	1.80625e-05
3.02225	0.00367752	1.84352e-05
3.0283	0.00388053	1.88962e-05
3.03436	0.00407598	1.93426e-05
3.04043	0.00435981	1.99609e-05
3.04652	0.00465724	2.05703e-05
3.05262	0.00505651	2.13824e-05
3.05873	0.00577628	2.27774e-05
3.06486	0.0065334	2.41441e-05
3.07099	0.00717561	2.52119e-05
3.07714	0.00759156	2.58626e-05
3.0833	0.00731103	2.5361e-05
3.08947	0.00736266	2.5463e-05
3.09566	0.00827801	2.69693e-05
3.10186	0.00953505	2.88967e-05
3.10807	0.0106656	3.04889e-05
3.11429	0.0121084	3.23608e-05
3.12052	0.0133382	3.38636e-05
3.12677	0.0138543	3.44233e-05
3.13303	0.0142397	3.49384e-05
3.1393	0.013261	3.38446e-05
3.14559	0.0103781	3.01849e-05
3.15188	0.00725425	2.54151e-05
3.15819	0.0042469	1.95356e-05
3.16452	0.00275243	1.55297e-05
3.17085	0.00245242	1.45944e-05
3.1772	0.00236101	1.42753e-05
3.18356	0.00237604	1.43391e-05
3.18993	0.00241206	1.44126e-05
3.19632	0.00244022	1.44733e-05
3.20272	0.00248504	1.45724e-05
3.20913	0.00248097	1.45742e-05
3.21556	0.00252251	1.46507e-05
3.22199	0.00258307	1.48136e-05
3.22844	0.00275845	1.52885e-05
3.23491	0.00294139	1.57771e-05
3.24138	0.00302856	1.5986e-05
3.24787	0.00302514	1.59748e-05
3.25438	0.00282199	1.5395e-05
3.26089	0.0024935	1.44772e-05
3.26742	0.00235611	1.40166e-05
3.27396	0.00231513	1.39312e-05
3.28051	0.00233303	1.39436e-05
3.28708	0.0022785	1.37764e-05
3.29366	0.00226456	1.37252e-05
3.30026	0.00224844	1.36542e-05
3.30686	0.00222724	1.35749e-05
3.31348	0.00221513	1.35281e-05
3.32012	0.00222675	1.35329e-05
3.32677	0.00220558	1.3466e-05
3.33343	0.00217886	1.33892e-05
3.3401	0.00216545	1.33209e-05
3.34679	0.00215305	1.32325e-05
3.35349	0.00213633	1.32202e-05
3.3602	0.00213303	1.31747e-05
3.36693	0.00213116	1.31715e-05
3.37367	0.00213123	1.3165e-05
3.38042	0.00212253	1.31044e-05
3.38719	0.00212272	1.30848e-05
3.39397	0.00212543	1.30856e-05
3.40077	0.00212517	1.308e-05
3.40757	0.00210991	1.30112e-05
3.4144	0.00213148	1.30753e-05
3.42123	0.00213712	1.30918e-05
3.42808	0.00215008	1.3115e-05
3.43494	0.0021418	1.30984e-05
3.44182	0.00213873	1.30718e-05
3.44871	0.00216954	1.31572e-05
3.45561	0.00217202	1.3158e-05
3.46253	0.0021692	1.31331e-05
3.46947	0.00215313	1.30709e-05
3.47641	0.00220722	1.32379e-05
3.48337	0.00220555	1.32287e-05
3.49034	0.00221344	1.32482e-05
3.49733	0.00218043	1.3132e-05
3.50433	0.00221237	1.32076e-05
3.51135	0.00223576	1.32845e-05
3.51838	0.00220072	1.31826e-05
3.52542	0.00219899	1.31484e-05
3.53248	0.00221249	1.31882e-05
3.53955	0.00220498	1.31234e-05
3.54664	0.0021878	1.30898e-05
3.55374	0.00220141	1.31114e-05
3.56085	0.00221048	1.31342e-05
3.56798	0.00220291	1.3106e-05
3.57513	0.00220952	1.311e-05
3.58228	0.00217835	1.29962e-05
3.58946	0.0022102	1.30814e-05
3.59664	0.00218939	1.30131e-05
3.60384	0.00219464	1.30255e-05
3.61106	0.00222725	1.31014e-05
3.61829	0.00218541	1.29717e-05
3.62553	0.00219768	1.2978e-05
3.63279	0.00217523	1.29352e-05
3.64006	0.00216167	1.28598e-05
3.64735	0.00219025	1.29405e-05
3.65465	0.00215733	1.28249e-05
3.66197	0.00217288	1.28598e-05
3.6693	0.00216469	1.28346e-05
3.67664	0.00215876	1.28093e-05
3.684	0.00217042	1.28225e-05
3.69138	0.0021409	1.27333e-05
3.69877	0.0021533	1.27776e-05
3.70618	0.00213628	1.27028e-05
3.7136	0.00213494	1.27057e-05
3.72103	0.00212214	1.26403e-05
3.72848	0.00214494	1.2709e-05
3.73594	0.00215708	1.27429e-05
3.74342	0.00215656	1.27207e-05
3.75092	0.00215586	1.27295e-05
3.75843	0.00212151	1.25925e-05
3.76595	0.00207307	1.24693e-05
3.77349	0.00207464	1.24307e-05
3.78105	0.00208065	1.24846e-05
3.78861	0.00206838	1.24041e-05
3.7962	0.00208364	1.248e-05
3.8038	0.00208745	1.24591e-05
3.81141	0.00211405	1.25432e-05
3.81905	0.00212711	1.25804e-05
3.82669	0.00213604	1.25956e-05
3.83435	0.00213403	1.25871e-05
3.84203	0.00214532	1.25689e-05
3.84972	0.00214146	1.25895e-05
3.85743	0.00215112	1.2615e-05
3.86515	0.00212193	1.25021e-05
3.87289	0.00213848	1.25381e-05
3.88064	0.00209849	1.24117e-05
3.88841	0.00210231	1.24314e-05
3.8962	0.00215967	1.2595e-05
3.904	0.00215155	1.25764e-05
3.91181	0.00219533	1.26754e-05
3.91964	0.00222058	1.27677e-05
3.92749	0.00226203	1.28845e-05
3.93535	0.00225754	1.2883e-05
3.94323	0.00232965	1.30749e-05
3.95113	0.00246564	1.3455e-05
3.95904	0.00265683	1.39643e-05
3.96696	0.00284411	1.44668e-05
3.9749	0.00289439	1.45685e-05
3.98286	0.00281149	1.43783e-05
3.99083	0.00252629	1.36436e-05
3.99882	0.00233197	1.30846e-05
4.00683	0.00227631	1.2945e-05
4.01485	0.00228318	1.29615e-05
4.02289	0.00229473	1.30038e-05
4.03094	0.00226206	1.29156e-05
4.03901	0.00230453	1.30268e-05
4.0471	0.00230469	1.30254e-05
4.0552	0.00233509	1.3118e-05
4.06332	0.00234267	1.31236e-05
4.07146	0.00237621	1.32332e-05
4.07961	0.00242561	1.33919e-05
4.08777	0.00244133	1.34117e-05
4.09596	0.00251027	1.36272e-05
4.10416	0.00257529	1.38302e-05
4.11237	0.00260664	1.39163e-05
4.12061	0.0026922	1.4156e-05
4.12886	0.00278209	1.44325e-05
4.13712	0.00291588	1.47466e-05
4.1454	0.00307679	1.51714e-05
4.1537	0.00334752	1.58622e-05
4.16202	0.00381802	1.69837e-05
4.17035	0.00474938	1.89664e-05
4.1787	0.00570365	2.08131e-05
4.18707	0.00622697	2.17836e-05
4.19545	0.00606489	2.15612e-05
4.20385	0.00485259	1.93018e-05
4.21226	0.00353511	1.64689e-05
4.2207	0.00309804	1.54385e-05
4.22915	0.00301164	1.51743e-05
4.23761	0.00300108	1.51706e-05
4.2461	0.00295369	1.5062e-05
4.2546	0.00301133	1.51942e-05
4.26312	0.003038	1.52625e-05
4.27165	0.00308042	1.53726e-05
4.2802	0.00316483	1.55546e-05
4.28877	0.00326146	1.57774e-05
4.29736	0.00339257	1.61376e-05
4.30596	0.0035705	1.64999e-05
4.31458	0.00376958	1.69597e-05
4.32322	0.0040063	1.74635e-05
4.33188	0.00428025	1.80554e-05
4.34055	0.00466843	1.88019e-05
4.34924	0.00515485	1.97355e-05
4.35794	0.00591941	2.11271e-05
4.36667	0.00683975	2.26873e-05
4.37541	0.00821774	2.4768e-05
4.38417	0.0104324	2.78783e-05
4.39295	0.012501	3.04414e-05
4.40174	0.0140548	3.21988e-05
4.41055	0.0143992	3.26695e-05
4.41938	0.0120559	2.9984e-05
4.42823	0.00898371	2.61326e-05
4.4371	0.00744286	2.40066e-05
4.44598	0.00613185	2.21388e-05
4.45488	0.00499269	2.01361e-05
4.4638	0.00410499	1.83473e-05
4.47274	0.00315203	1.6033e-05
4.48169	0.00265002	1.45905e-05
4.49066	0.00255968	1.43048e-05
4.49965	0.00258596	1.43816e-05
4.50866	0.00260702	1.44393e-05
4.51769	0.00267422	1.46255e-05
4.52673	0.00271408	1.47703e-05
4.5358	0.00274769	1.48591e-05
4.54488	0.00283473	1.50889e-05
4.55398	0.0029614	1.54537e-05
4.56309	0.00335836	1.64481e-05
4.57223	0.00402611	1.80191e-05
4.58138	0.004548	1.92349e-05
4.59055	0.0048088	1.97881e-05
4.59974	0.00442311	1.9012e-05
4.60895	0.00352901	1.70449e-05
4.61818	0.00287425	1.53585e-05
4.62742	0.0026949	1.49095e-05
4.63669	0.00266677	1.48233e-05
4.64597	0.00264887	1.4829e-05
4.65527	0.00260549	1.47384e-05
4.66459	0.00257848	1.47084e-05
4.67393	0.00259125	1.47435e-05
4.68329	0.00260444	1.4781e-05
4.69266	0.00264154	1.49553e-05
4.70206	0.00266006	1.50227e-05
4.71147	0.00274336	1.53161e-05
4.7209	0.0028654	1.56609e-05
4.73036	0.00298215	1.60269e-05
4.73983	0.00325583	1.68032e-05
4.74932	0.00382327	1.82288e-05
4.75882	0.00476709	2.04086e-05
4.76835	0.00564194	2.22595e-05
4.7779	0.00610598	2.32562e-05
4.78746	0.00564104	2.2454e-05
4.79705	0.00423616	1.95396e-05
4.80665	0.00320684	1.70588e-05
4.81627	0.00288969	1.62482e-05
4.82592	0.00280122	1.60429e-05
4.83558	0.00279118	1.60704e-05
4.84526	0.00274804	1.60359e-05
4.85496	0.00270695	1.59808e-05
4.86468	0.00272126	1.60742e-05
4.87442	0.00274584	1.62306e-05
4.88418	0.00280919	1.64963e-05
4.89395	0.00287346	1.67474e-05
4.90375	0.00294096	1.70541e-05
4.91357	0.00310433	1.75616e-05
4.92341	0.00325056	1.80827e-05
4.93326	0.00352174	1.8904e-05
4.94314	0.00393816	2.00909e-05
4.95304	0.00416869	2.07203e-05
4.96295	0.00434512	2.12808e-05
4.97289	0.00402426	2.05963e-05
4.98284	0.00360784	1.95671e-05
4.99282	0.0034251	1.91593e-05
5.00281	0.00349845	1.9424e-05
5.01283	0.00350979	1.95234e-05
5.02287	0.00358068	1.98513e-05
5.03292	0.00362101	2.00261e-05
5.043	0.00372844	2.04059e-05
5.05309	0.0038425	2.07713e-05
5.06321	0.00410616	2.15982e-05
5.07335	0.00459022	2.2856e-05
5.0835	0.00518217	2.43645e-05
5.09368	0.00574228	2.56692e-05
5.10388	0.00620555	2.67832e-05
5.1141	0.00609716	2.66986e-05
5.12433	0.00639877	2.7819e-05
5.13459	0.00789518	3.09869e-05
5.14487	0.0100472	3.51812e-05
5.15517	0.012688	3.98096e-05
5.16549	0.0155765	4.45445e-05
5.17583	0.0167866	4.63663e-05
5.1862	0.0150468	4.3904e-05
5.19658	0.0137838	4.22632e-05
5.20698	0.0139543	4.31395e-05
5.21741	0.0123936	4.12684e-05
5.22785	0.00968294	3.7403e-05
5.23832	0.00584926	2.94383e-05
5.24881	0.00339621	2.20183e-05
5.25931	0.00284933	2.0093e-05
5.26984	0.00285502	2.01366e-05
5.28039	0.0028678	2.02885e-05
5.29096	0.00291726	2.06138e-05
5.30156	0.00308028	2.1199e-05
5.31217	0.00331797	2.20834e-05
5.32281	0.00356267	2.2906e-05
5.33346	0.00359127	2.30166e-05
5.34414	0.0032758	2.23053e-05
5.35484	0.00308573	2.1976e-05
5.36556	0.00335519	2.30546e-05
5.3763	0.00365273	2.42565e-05
5.38706	0.00396751	2.54477e-05
5.39785	0.00446188	2.7288e-05
5.40866	0.00474057	2.80624e-05
5.41948	0.00457857	2.77276e-05
5.43033	0.00462535	2.75847e-05
5.44121	0.00523086	2.96808e-05
5.4521	0.00555312	3.10652e-05
5.46301	0.00520246	3.06763e-05
5.47395	0.00441211	2.84591e-05
5.48491	0.00349676	2.53011e-05
5.49589	0.0029121	2.32159e-05
5.50689	0.00273705	2.26085e-05
5.51792	0.00270727	2.2625e-05
5.52896	0.00267563	2.25904e-05
5.54003	0.0026996	2.28787e-05
5.55112	0.00267428	2.28303e-05
5.56224	0.00273929	2.32688e-05
5.57337	0.00270392	2.32755e-05
5.58453	0.00283899	2.39691e-05
5.59571	0.00297956	2.46817e-05
5.60691	0.00340423	2.64843e-05
5.61814	0.0038062	2.82108e-05
5.62939	0.00415795	2.96663e-05
5.64066	0.00378992	2.84337e-05
5.65195	0.00311753	2.59499e-05
5.66326	0.00285506	2.50043e-05
5.6746	0.00281394	2.48657e-05
5.68596	0.00277867	2.48245e-05
5.69735	0.00277968	2.50599e-05
5.70875	0.00273664	2.49823e-05
5.72018	0.00270124	2.48219e-05
5.73163	0.00273685	2.51224e-05
5.74311	0.00273617	2.53674e-05
5.75461	0.00282222	2.58188e-05
5.76613	0.00288541	2.61976e-05
5.77767	0.00298131	2.67707e-05
5.78924	0.00304422	2.72972e-05
5.80083	0.00292945	2.68741e-05
5.81244	0.00280084	2.64098e-05
5.82408	0.0027738	2.63795e-05
5.83574	0.00273718	2.63452e-05
5.84742	0.00277381	2.66577e-05
5.85913	0.00278488	2.68791e-05
5.87086	0.00281582	2.70943e-05
5.88261	0.00281036	2.72123e-05
5.89439	0.00278566	2.72289e-05
5.90619	0.00284983	2.7715e-05
5.91801	0.00286971	2.79193e-05
5.92986	0.00293536	2.82818e-05
5.94173	0.00297561	2.86785e-05
5.95363	0.00285259	2.81912e-05
5.96555	0.00284509	2.82882e-05
5.97749	0.00285619	2.85312e-05
5.98946	0.0028639	2.86178e-05
6.00145	0.00282418	2.85336e-05
6.01346	0.00287297	2.89129e-05
6.0255	0.00291297	2.92196e-05
6.03756	0.00302833	2.99521e-05
6.04965	0.0032045	3.09618e-05
6.06176	0.00349028	3.24974e-05
6.0739	0.0040108	3.48686e-05
6.08606	0.00423011	3.59974e-05
6.09824	0.00366665	3.36116e-05
6.11045	0.00320153	3.15212e-05
6.12268	0.00307457	3.09541e-05
6.13494	0.00309143	3.10805e-05
6.14722	0.00318065	3.15922e-05
6.15953	0.00330149	3.22601e-05
6.17186	0.0030611	3.11815e-05
6.18422	0.0030123	3.11446e-05
6.1966	0.0030889	3.15943e-05
6.209	0.00315498	3.2067e-05
6.22144	0.0033806	3.32922e-05
6.23389	0.00375619	3.5174e-05
6.24637	0.00391034	3.59756e-05
6.25888	0.00391885	3.59185e-05
6.27141	0.00435284	3.78765e-05
6.28396	0.00448929	3.88178e-05
6.29654	0.00419802	3.79268e-05
6.30915	0.00383079	3.6697e-05
6.32178	0.00311233	3.33157e-05
6.33443	0.00286734	3.19044e-05
6.34712	0.00279636	3.15582e-05
6.35982	0.00278054	3.17117e-05
6.37256	0.0028188	3.18867e-05
6.38531	0.00277143	3.18533e-05
6.3981	0.00277755	3.19605e-05
6.41091	0.00283668	3.23876e-05
6.42374	0.00287442	3.27576e-05
6.4366	0.00290705	3.30815e-05
6.44949	0.00297941	3.35339e-05
6.4624	0.0030498	3.4138e-05
6.47534	0.00329717	3.57117e-05
6.4883	0.00375921	3.8212e-05
6.50129	0.00411756	4.01598e-05
6.51431	0.00409306	4.0266e-05
6.52735	0.00350246	3.7438e-05
6.54042	0.00319998	3.60591e-05
6.55351	0.0031795	3.60674e-05
6.56663	0.00320401	3.62703e-05
6.57978	0.00323815	3.68336e-05
6.59295	0.00337512	3.76781e-05
6.60615	0.00345024	3.82284e-05
6.61937	0.00361104	3.92879e-05
6.63262	0.00398321	4.16055e-05
6.6459	0.0040825	4.22013e-05
6.65921	0.00385399	4.12041e-05
6.67254	0.00382668	4.14664e-05
6.6859	0.00405572	4.27773e-05
6.69928	0.00447509	4.49208e-05
6.7127	0.00493924	4.72786e-05
6.72613	0.00476447	4.66801e-05
6.7396	0.00535598	4.96997e-05
6.75309	0.00699934	5.72675e-05
6.76661	0.00846113	6.26618e-05
6.78016	0.0092733	6.5695e-05
6.79373	0.0107178	7.09104e-05
6.80733	0.0117866	7.4278e-05
6.82096	0.00957546	6.74731e-05
6.83462	0.00792926	6.18127e-05
6.8483	0.00930115	6.68243e-05
6.86201	0.0104874	7.18486e-05
6.87575	0.00998491	7.07833e-05
6.88951	0.00754234	6.14511e-05
6.90331	0.0060125	5.45422e-05
6.91713	0.00522403	5.10517e-05
6.93098	0.00507211	5.03826e-05
6.94485	0.0051307	5.08438e-05
6.95876	0.00603392	5.57977e-05
6.97269	0.00800294	6.4617e-05
6.98665	0.0087123	6.78339e-05
7.00063	0.00701916	6.04666e-05
7.01465	0.00682684	5.89497e-05
7.02869	0.00748907	6.22327e-05
7.04276	0.00703527	6.05175e-05
7.05686	0.00650751	5.91756e-05
7.07099	0.0045371	4.95694e-05
7.08515	0.00345183	4.31683e-05
7.09933	0.00319551	4.11561e-05
7.11354	0.00335431	4.23541e-05
7.12779	0.00378903	4.50102e-05
7.14206	0.00463977	5.01584e-05
7.15635	0.00501111	5.21224e-05
7.17068	0.00403435	4.70798e-05
7.18504	0.00329837	4.28598e-05
7.19942	0.00311203	4.13334e-05
7.21383	0.00305977	4.13379e-05
7.22828	0.00307622	4.15044e-05
7.24275	0.00315481	4.20555e-05
7.25725	0.00325214	4.31261e-05
7.27178	0.0033428	4.36119e-05
7.28633	0.00317012	4.24251e-05
7.30092	0.00314155	4.25948e-05
7.31554	0.00301764	4.17358e-05
7.33018	0.0029253	4.10269e-05
7.34486	0.00304679	4.22112e-05
7.35956	0.00308883	4.25777e-05
7.3743	0.00301567	4.2058e-05
7.38906	0.00297366	4.20538e-05
7.40385	0.00309486	4.30517e-05
7.41868	0.00307997	4.29247e-05
7.43353	0.00307351	4.30242e-05
7.44841	0.00318512	4.41202e-05
7.46332	0.00316976	4.40857e-05
7.47826	0.00322559	4.45134e-05
7.49324	0.00330465	4.51546e-05
7.50824	0.00343866	4.65132e-05
7.52327	0.00379329	4.86137e-05
7.53833	0.00417452	5.10182e-05
7.55342	0.00402862	4.99722e-05
7.56854	0.00369641	4.83722e-05
7.5837	0.00378734	4.93016e-05
7.59888	0.00423372	5.19366e-05
7.61409	0.00456216	5.38979e-05
7.62933	0.00555986	5.92467e-05
7.64461	0.00685235	6.5618e-05
7.65991	0.00663572	6.4823e-05
7.67525	0.00562806	6.01391e-05
7.69061	0.00595298	6.19931e-05
7.70601	0.00667308	6.59979e-05
7.72144	0.00721607	6.96531e-05
7.7369	0.00623582	6.54385e-05
7.75239	0.00482799	5.71594e-05
7.76791	0.00375433	5.03099e-05
7.78346	0.0033311	4.73792e-05
7.79904	0.00326721	4.69435e-05
7.81465	0.00335771	4.77733e-05
7.8303	0.00332677	4.78044e-05
7.84598	0.00347705	4.8845e-05
7.86168	0.00363678	5.01366e-05
7.87742	0.00340784	4.85481e-05
7.89319	0.00331003	4.80764e-05
7.90899	0.00336178	4.86142e-05
7.92483	0.00327395	4.8052e-05
7.94069	0.0034366	4.92946e-05
7.95659	0.00373261	5.16476e-05
7.97252	0.00407124	5.40139e-05
7.98848	0.00416109	5.46669e-05
8.00447	0.00436612	5.58126e-05
8.0205	0.00397004	5.34154e-05
8.03656	0.00382869	5.28525e-05
8.05265	0.00415458	5.51018e-05
8.06877	0.00433081	5.63263e-05
8.08492	0.00447263	5.75303e-05
8.10111	0.00534372	6.31189e-05
8.11733	0.00565481	6.50625e-05
8.13358	0.0052993	6.30031e-05
8.14986	0.00596852	6.65526e-05
8.16618	0.0072232	7.36463e-05
8.18252	0.00716137	7.34133e-05
8.19891	0.00677878	7.21745e-05
8.21532	0.00478798	6.09688e-05
8.23177	0.00352605	5.19475e-05
8.24825	0.00334955	5.07179e-05
8.26476	0.00319082	4.94592e-05
8.28131	0.00329104	5.04345e-05
8.29789	0.00316627	4.95235e-05
8.3145	0.00326266	5.03981e-05
8.33114	0.00321338	5.01428e-05
8.34782	0.0033028	5.08136e-05
8.36453	0.00325628	5.06414e-05
8.38128	0.00337246	5.15978e-05
8.39806	0.00340106	5.18616e-05
8.41487	0.0033011	5.12375e-05
8.43172	0.00335264	5.17673e-05
8.4486	0.0034478	5.25737e-05
8.46551	0.00367313	5.43915e-05
8.48246	0.00400153	5.71149e-05
8.49944	0.00442952	5.97261e-05
8.51646	0.00438798	5.97841e-05
8.53351	0.00384219	5.59807e-05
8.55059	0.00358722	5.41107e-05
8.56771	0.00358795	5.44244e-05
8.58486	0.0037002	5.5218e-05
8.60205	0.00376278	5.57086e-05
8.61927	0.00384602	5.66867e-05
8.63653	0.0036318	5.49845e-05
8.65382	0.00354318	5.45103e-05
8.67114	0.0035208	5.44833e-05
8.6885	0.00354318	5.45244e-05
8.7059	0.00365167	5.5506e-05
8.72333	0.00363005	5.55155e-05
8.74079	0.00364531	5.55954e-05
8.75829	0.00378952	5.68084e-05
8.77582	0.00393807	5.78082e-05
8.79339	0.00410998	5.92692e-05
8.811	0.00470852	6.33967e-05
8.82864	0.00485952	6.41173e-05
8.84631	0.00466949	6.32171e-05
8.86402	0.00429287	6.08796e-05
8.88177	0.00425012	6.06572e-05
8.89955	0.00420439	6.06818e-05
8.91737	0.0041024	6.03431e-05
8.93522	0.00402659	5.98311e-05
8.95311	0.00381072	5.81986e-05
8.97103	0.00371569	5.7707e-05
8.98899	0.00409221	6.07928e-05
9.00699	0.00428706	6.23873e-05
9.02502	0.00423384	6.19558e-05
9.04309	0.00386322	5.93715e-05
9.06119	0.00387499	5.95226e-05
9.07933	0.00390722	5.99464e-05
9.09751	0.00427351	6.31048e-05
9.11572	0.00448414	6.43775e-05
9.13397	0.00428608	6.30461e-05
9.15226	0.00431984	6.36734e-05
9.17058	0.00483717	6.73353e-05
9.18894	0.00500855	6.84706e-05
9.20734	0.00554067	7.24052e-05
9.22577	0.0072362	8.27235e-05
9.24424	0.00850504	8.95981e-05
9.26275	0.00695753	8.11002e-05
9.28129	0.00680674	8.05276e-05
9.29987	0.00754105	8.50475e-05
9.31849	0.00743564	8.50375e-05
9.33715	0.00706479	8.34405e-05
9.35584	0.00698831	8.3257e-05
9.37457	0.00732351	8.48436e-05
9.39334	0.00696115	8.27759e-05
9.41214	0.00612585	7.7334e-05
9.43099	0.00604435	7.66023e-05
9.44987	0.00621134	7.79154e-05
9.46879	0.00593744	7.66137e-05
9.48774	0.00517636	7.18029e-05
9.50674	0.00424089	6.47759e-05
9.52577	0.00396549	6.27327e-05
9.54484	0.00386224	6.19917e-05
9.56395	0.00375063	6.09674e-05
9.5831	0.00383906	6.20955e-05
9.60228	0.00387543	6.23058e-05
9.62151	0.00381048	6.18837e-05
9.64077	0.00411957	6.44438e-05
9.66007	0.00461628	6.8411e-05
9.67941	0.00464173	6.84683e-05
9.69879	0.0040629	6.40863e-05
9.7182	0.00395478	6.36182e-05
9.73766	0.00412156	6.46774e-05
9.75715	0.00412509	6.49861e-05
9.77669	0.00417161	6.52681e-05
9.79626	0.00413007	6.50618e-05
9.81587	0.00407445	6.47272e-05
9.83552	0.00400056	6.4385e-05
9.85522	0.00423192	6.61455e-05
9.87495	0.00436498	6.73639e-05
9.89471	0.00448262	6.82751e-05
9.91452	0.00450782	6.82928e-05
9.93437	0.00508892	7.29996e-05
9.95426	0.00515228	7.35314e-05
9.97419	0.00485862	7.14589e-05
